# Supplementary material for: A highly selective pyridoxal-based chemosensor for the detection of Zn(ii) and application in live-cell imaging; X-ray crystallography of pyridoxal-TRIS Schiff-base Zn(ii) and Cu(ii) complexes
Source: RSC Adv. 2021 Oct 21;11(54):34181–92. doi: 10.1039/d1ra05763d (PMC9042327; doi:10.1039/d1ra05763d)
Supplement: RA-011-D1RA05763D-s002 [file RA-011-D1RA05763D-s002.cif]

# Electronic Supplementary Material (ESI) for RSC Advances.
# This journal is © The Royal Society of Chemistry 2021

####################################################################### 
# 
# This file contains crystal structure data downloaded from the 
# Cambridge Structural Database (CSD) hosted by the Cambridge 
# Crystallographic Data Centre (CCDC).
# 
# Full information about CCDC data access policies and citation 
# guidelines are available at http://www.ccdc.cam.ac.uk/access/V1 
# 
# Audit and citation data items may have been added by the CCDC. 
# Please retain this information to preserve the provenance of 
# this file and to allow appropriate attribution of the data. 
# 
#######################################################################

data_shelx
_database_code_depnum_ccdc_archive 'CCDC 2095325'
loop_
_audit_author_name
_audit_author_address
'Dr. Andrew G. Sykes'
;University of South Dakota
United States of America
;
_audit_update_record             
;
2021-07-08 deposited with the CCDC.	2021-09-27 downloaded from the CCDC.
;

_audit_creation_method           SHELXL-2018/3
_shelx_SHELXL_version_number     2018/3
_chemical_name_systematic        ?
_chemical_name_common            ?
_chemical_melting_point          ?
_chemical_formula_moiety         'C12 H18 N2 O5'
_chemical_formula_sum            'C12 H18 N2 O5'
_chemical_formula_weight         270.28

loop_
_atom_type_symbol
_atom_type_description
_atom_type_scat_dispersion_real
_atom_type_scat_dispersion_imag
_atom_type_scat_source
C C 0.0181 0.0091 'International Tables Vol C Tables 4.2.6.8 and 6.1.1.4'
H H 0.0000 0.0000 'International Tables Vol C Tables 4.2.6.8 and 6.1.1.4'
N N 0.0311 0.0180 'International Tables Vol C Tables 4.2.6.8 and 6.1.1.4'
O O 0.0492 0.0322 'International Tables Vol C Tables 4.2.6.8 and 6.1.1.4'

_space_group_crystal_system      triclinic
_space_group_IT_number           2
_space_group_name_H-M_alt        'P -1'
_space_group_name_Hall           '-P 1'

_shelx_space_group_comment       
;
The symmetry employed for this shelxl refinement is uniquely defined
by the following loop, which should always be used as a source of
symmetry information in preference to the above space-group names.
They are only intended as comments.
;

loop_
_space_group_symop_operation_xyz
'x, y, z'
'-x, -y, -z'

_cell_length_a                   7.5493(3)
_cell_length_b                   9.2659(3)
_cell_length_c                   9.8603(3)
_cell_angle_alpha                91.084(2)
_cell_angle_beta                 104.5860(10)
_cell_angle_gamma                109.5870(10)
_cell_volume                     624.83(4)
_cell_formula_units_Z            2
_cell_measurement_temperature    100(2)
_cell_measurement_reflns_used    2534
_cell_measurement_theta_min      4.7
_cell_measurement_theta_max      74.3

_exptl_crystal_description       Plate
_exptl_crystal_colour            Yellow
_exptl_crystal_density_meas      ?
_exptl_crystal_density_method    'not measured'
_exptl_crystal_density_diffrn    1.437
_exptl_crystal_F_000             288
_exptl_transmission_factor_min   0.967
_exptl_transmission_factor_max   0.981
_exptl_crystal_size_max          0.100
_exptl_crystal_size_mid          0.030
_exptl_crystal_size_min          0.020
_exptl_absorpt_coefficient_mu    0.946
_shelx_estimated_absorpt_T_min   0.911
_shelx_estimated_absorpt_T_max   0.981
_exptl_absorpt_correction_type   multi-scan
_exptl_absorpt_correction_T_min  ?
_exptl_absorpt_correction_T_max  ?
_exptl_absorpt_process_details   SADABS
_exptl_absorpt_special_details   ?
_diffrn_ambient_temperature      100(2)
_diffrn_radiation_wavelength     1.54178
_diffrn_radiation_type           CuK\a
_diffrn_source                   ?
_diffrn_measurement_device_type  'Bruker D8 Venture'
_diffrn_measurement_method       '\f and \w scans'
_diffrn_detector_area_resol_mean ?
_diffrn_reflns_number            19191
_diffrn_reflns_av_unetI/netI     0.0292
_diffrn_reflns_av_R_equivalents  0.0517
_diffrn_reflns_limit_h_min       -8
_diffrn_reflns_limit_h_max       9
_diffrn_reflns_limit_k_min       -11
_diffrn_reflns_limit_k_max       11
_diffrn_reflns_limit_l_min       -12
_diffrn_reflns_limit_l_max       12
_diffrn_reflns_theta_min         4.664
_diffrn_reflns_theta_max         74.298
_diffrn_reflns_theta_full        67.679
_diffrn_measured_fraction_theta_max 0.992
_diffrn_measured_fraction_theta_full 0.998
_diffrn_reflns_Laue_measured_fraction_max 0.992
_diffrn_reflns_Laue_measured_fraction_full 0.998
_diffrn_reflns_point_group_measured_fraction_max 0.992
_diffrn_reflns_point_group_measured_fraction_full 0.998
_reflns_number_total             2534
_reflns_number_gt                2269
_reflns_threshold_expression     'I > 2\s(I)'
_reflns_Friedel_coverage         0.000
_reflns_Friedel_fraction_max     .
_reflns_Friedel_fraction_full    .

_reflns_special_details          
;
 Reflections were merged by SHELXL according to the crystal
 class for the calculation of statistics and refinement.
 
 _reflns_Friedel_fraction is defined as the number of unique
 Friedel pairs measured divided by the number that would be
 possible theoretically, ignoring centric projections and
 systematic absences.
;

_computing_data_collection       'Bruker APEX3'
_computing_cell_refinement       'Bruker SAINT'
_computing_data_reduction        'Bruker SAINT'
_computing_structure_solution    'SHELXT 2018/2 (Sheldrick, 2018)'
_computing_structure_refinement  'SHELXL-2018/3 (Sheldrick, 2018)'
_computing_molecular_graphics    ?
_computing_publication_material  ?
_refine_special_details          ?
_refine_ls_structure_factor_coef Fsqd
_refine_ls_matrix_type           full
_refine_ls_weighting_scheme      calc
_refine_ls_weighting_details     
'w=1/[\s^2^(Fo^2^)+(0.0854P)^2^+0.4133P] where P=(Fo^2^+2Fc^2^)/3'
_atom_sites_solution_primary     ?
_atom_sites_solution_secondary   ?
_atom_sites_solution_hydrogens   mixed
_refine_ls_hydrogen_treatment    mixed
_refine_ls_extinction_method     none
_refine_ls_extinction_coef       .
_refine_ls_number_reflns         2534
_refine_ls_number_parameters     200
_refine_ls_number_restraints     4
_refine_ls_R_factor_all          0.0534
_refine_ls_R_factor_gt           0.0489
_refine_ls_wR_factor_ref         0.1492
_refine_ls_wR_factor_gt          0.1446
_refine_ls_goodness_of_fit_ref   1.112
_refine_ls_restrained_S_all      1.111
_refine_ls_shift/su_max          0.000
_refine_ls_shift/su_mean         0.000

loop_
_atom_site_label
_atom_site_type_symbol
_atom_site_fract_x
_atom_site_fract_y
_atom_site_fract_z
_atom_site_U_iso_or_equiv
_atom_site_adp_type
_atom_site_occupancy
_atom_site_site_symmetry_order
_atom_site_calc_flag
_atom_site_refinement_flags_posn
_atom_site_refinement_flags_adp
_atom_site_refinement_flags_occupancy
_atom_site_disorder_assembly
_atom_site_disorder_group
O2 O 0.48173(18) 0.34027(14) 0.79731(13) 0.0188(3) Uani 1 1 d D . . . .
H2 H 0.532926 0.309259 0.741876 0.028 Uiso 1 1 calc R U . . .
O1 O 0.33890(17) 0.69383(13) 0.40735(12) 0.0147(3) Uani 1 1 d . . . . .
N2 N 0.5192(2) 0.76273(16) 0.67406(15) 0.0125(3) Uani 1 1 d . . . . .
N1 N 0.0197(2) 0.29801(17) 0.35545(16) 0.0170(3) Uani 1 1 d . . . . .
C6 C 0.0415(3) 0.4848(2) 0.18452(19) 0.0202(4) Uani 1 1 d . . . . .
H6A H 0.137339 0.484549 0.133543 0.030 Uiso 1 1 calc R U . . .
H6B H 0.033621 0.588039 0.191079 0.030 Uiso 1 1 calc R U . . .
H6C H -0.086904 0.410262 0.133855 0.030 Uiso 1 1 calc R U . . .
C5 C 0.1034(2) 0.44132(19) 0.32997(18) 0.0151(4) Uani 1 1 d . . . . .
C4 C 0.2550(2) 0.55533(18) 0.43721(18) 0.0129(4) Uani 1 1 d . . . . .
C3 C 0.3047(2) 0.50840(19) 0.57391(18) 0.0132(4) Uani 1 1 d . . . . .
C8 C 0.4318(2) 0.62131(19) 0.69132(18) 0.0129(3) Uani 1 1 d . . . . .
C9 C 0.6220(2) 0.89489(18) 0.78371(17) 0.0130(4) Uani 1 1 d D . . . .
C10 C 0.7899(2) 1.00341(19) 0.73268(18) 0.0157(4) Uani 1 1 d . . . . .
H10A H 0.847701 1.103235 0.793276 0.019 Uiso 1 1 calc R U . . .
H10B H 0.893090 0.957932 0.741152 0.019 Uiso 1 1 calc R U . . .
C11 C 0.4745(2) 0.97365(19) 0.79188(18) 0.0163(4) Uani 1 1 d . . . . .
H11A H 0.542693 1.071224 0.855537 0.020 Uiso 1 1 calc R U . . .
H11B H 0.419774 0.999062 0.697018 0.020 Uiso 1 1 calc R U . . .
C2 C 0.2198(2) 0.35246(19) 0.59620(18) 0.0143(4) Uani 1 1 d . . . . .
C7 C 0.2765(3) 0.2927(2) 0.73626(19) 0.0181(4) Uani 1 1 d D . . . .
H7A H 0.217485 0.328827 0.802838 0.022 Uiso 1 1 calc R U . . .
H7B H 0.221180 0.178661 0.722782 0.022 Uiso 1 1 calc R U . . .
C1 C 0.0806(3) 0.2535(2) 0.48414(19) 0.0164(4) Uani 1 1 d . . . . .
H1 H 0.024178 0.148379 0.497577 0.020 Uiso 1 1 calc R U . . .
C12 C 0.712(2) 0.8372(18) 0.9231(16) 0.015(2) Uani 0.489(5) 1 d D . P A 1
H12A H 0.608006 0.774655 0.963840 0.018 Uiso 0.489(5) 1 calc R U P A 1
H12B H 0.787351 0.773114 0.904591 0.018 Uiso 0.489(5) 1 calc R U P A 1
O5 O 0.8389(3) 0.9721(3) 1.0182(2) 0.0161(8) Uani 0.489(5) 1 d D . P A 1
H5 H 0.936069 1.016925 0.988415 0.024 Uiso 0.489(5) 1 calc R U P A 1
C12' C 0.688(3) 0.853(2) 0.9312(16) 0.016(2) Uani 0.511(5) 1 d D . P A 2
H12C H 0.754367 0.948002 0.997722 0.019 Uiso 0.511(5) 1 calc R U P A 2
H12D H 0.571129 0.789906 0.959924 0.019 Uiso 0.511(5) 1 calc R U P A 2
O5' O 0.8166(4) 0.7681(3) 0.9408(3) 0.0178(7) Uani 0.511(5) 1 d D . P A 2
H5' H 0.915776 0.820678 0.916485 0.027 Uiso 0.511(5) 1 calc R U P A 2
O4 O 0.72330(18) 1.02890(14) 0.59026(13) 0.0179(3) Uani 1 1 d . . . . .
H4 H 0.636938 1.068745 0.583172 0.027 Uiso 1 1 calc R U . . .
O3 O 0.32046(18) 0.87769(16) 0.84213(14) 0.0228(3) Uani 1 1 d . . . . .
H3 H 0.241448 0.922860 0.844492 0.034 Uiso 1 1 calc R U . . .
H8 H 0.451(3) 0.592(3) 0.781(2) 0.016(5) Uiso 1 1 d . . . . .
H2' H 0.499(4) 0.780(3) 0.582(3) 0.034(7) Uiso 1 1 d . . . . .

loop_
_atom_site_aniso_label
_atom_site_aniso_U_11
_atom_site_aniso_U_22
_atom_site_aniso_U_33
_atom_site_aniso_U_23
_atom_site_aniso_U_13
_atom_site_aniso_U_12
O2 0.0214(7) 0.0180(6) 0.0176(6) 0.0023(5) 0.0067(5) 0.0069(5)
O1 0.0170(6) 0.0101(6) 0.0160(6) 0.0018(4) 0.0053(5) 0.0029(5)
N2 0.0131(7) 0.0103(7) 0.0129(7) -0.0005(5) 0.0025(5) 0.0033(5)
N1 0.0159(7) 0.0130(7) 0.0199(8) -0.0024(6) 0.0054(6) 0.0021(6)
C6 0.0198(9) 0.0172(9) 0.0189(9) -0.0001(7) 0.0010(7) 0.0038(7)
C5 0.0137(8) 0.0136(8) 0.0173(8) -0.0020(6) 0.0046(6) 0.0036(6)
C4 0.0127(8) 0.0109(8) 0.0167(8) 0.0000(6) 0.0067(6) 0.0042(6)
C3 0.0124(8) 0.0115(8) 0.0165(8) -0.0005(6) 0.0065(6) 0.0036(6)
C8 0.0128(8) 0.0122(8) 0.0151(8) 0.0009(6) 0.0056(6) 0.0049(6)
C9 0.0129(8) 0.0092(7) 0.0134(8) -0.0019(6) 0.0008(6) 0.0017(6)
C10 0.0137(8) 0.0136(8) 0.0172(8) -0.0002(6) 0.0025(6) 0.0029(6)
C11 0.0133(8) 0.0134(8) 0.0198(8) -0.0028(6) 0.0031(6) 0.0029(6)
C2 0.0146(8) 0.0117(8) 0.0183(8) 0.0006(6) 0.0091(6) 0.0032(6)
C7 0.0208(9) 0.0140(8) 0.0208(9) 0.0049(6) 0.0102(7) 0.0041(7)
C1 0.0172(8) 0.0110(8) 0.0210(9) 0.0002(6) 0.0086(7) 0.0027(6)
C12 0.016(4) 0.008(4) 0.014(3) -0.003(2) -0.004(3) 0.003(3)
O5 0.0084(12) 0.0201(14) 0.0136(13) -0.0055(9) 0.0001(9) -0.0005(9)
C12' 0.020(4) 0.013(3) 0.018(3) -0.001(2) 0.001(2) 0.012(2)
O5' 0.0160(12) 0.0178(13) 0.0200(13) 0.0031(9) 0.0039(9) 0.0071(10)
O4 0.0194(6) 0.0155(6) 0.0194(6) 0.0047(5) 0.0064(5) 0.0059(5)
O3 0.0162(6) 0.0270(7) 0.0206(7) -0.0064(5) 0.0076(5) 0.0004(5)

_geom_special_details            
;
 All esds (except the esd in the dihedral angle between two l.s. planes)
 are estimated using the full covariance matrix.  The cell esds are taken
 into account individually in the estimation of esds in distances, angles
 and torsion angles; correlations between esds in cell parameters are only
 used when they are defined by crystal symmetry.  An approximate (isotropic)
 treatment of cell esds is used for estimating esds involving l.s. planes.
;

loop_
_geom_bond_atom_site_label_1
_geom_bond_atom_site_label_2
_geom_bond_distance
_geom_bond_site_symmetry_2
_geom_bond_publ_flag
O2 C7 1.421(2) . ?
O2 H2 0.8400 . ?
O1 C4 1.303(2) . ?
N2 C8 1.291(2) . ?
N2 C9 1.470(2) . ?
N2 H2' 0.91(3) . ?
N1 C5 1.325(2) . ?
N1 C1 1.358(2) . ?
C6 C5 1.499(2) . ?
C6 H6A 0.9800 . ?
C6 H6B 0.9800 . ?
C6 H6C 0.9800 . ?
C5 C4 1.443(2) . ?
C4 C3 1.422(2) . ?
C3 C2 1.417(2) . ?
C3 C8 1.441(2) . ?
C8 H8 0.92(2) . ?
C9 C12' 1.518(15) . ?
C9 C10 1.535(2) . ?
C9 C11 1.538(2) . ?
C9 C12 1.562(15) . ?
C10 O4 1.420(2) . ?
C10 H10A 0.9900 . ?
C10 H10B 0.9900 . ?
C11 O3 1.415(2) . ?
C11 H11A 0.9900 . ?
C11 H11B 0.9900 . ?
C2 C1 1.377(2) . ?
C2 C7 1.512(2) . ?
C7 H7A 0.9900 . ?
C7 H7B 0.9900 . ?
C1 H1 0.9500 . ?
C12 O5 1.434(15) . ?
C12 H12A 0.9900 . ?
C12 H12B 0.9900 . ?
O5 H5 0.8400 . ?
C12' O5' 1.426(14) . ?
C12' H12C 0.9900 . ?
C12' H12D 0.9900 . ?
O5' H5' 0.8400 . ?
O4 H4 0.8400 . ?
O3 H3 0.8400 . ?

loop_
_geom_angle_atom_site_label_1
_geom_angle_atom_site_label_2
_geom_angle_atom_site_label_3
_geom_angle
_geom_angle_site_symmetry_1
_geom_angle_site_symmetry_3
_geom_angle_publ_flag
C7 O2 H2 109.5 . . ?
C8 N2 C9 127.37(14) . . ?
C8 N2 H2' 113.3(17) . . ?
C9 N2 H2' 118.9(17) . . ?
C5 N1 C1 120.02(15) . . ?
C5 C6 H6A 109.5 . . ?
C5 C6 H6B 109.5 . . ?
H6A C6 H6B 109.5 . . ?
C5 C6 H6C 109.5 . . ?
H6A C6 H6C 109.5 . . ?
H6B C6 H6C 109.5 . . ?
N1 C5 C4 121.88(16) . . ?
N1 C5 C6 118.88(15) . . ?
C4 C5 C6 119.22(15) . . ?
O1 C4 C3 122.97(15) . . ?
O1 C4 C5 120.32(15) . . ?
C3 C4 C5 116.71(15) . . ?
C2 C3 C4 120.00(15) . . ?
C2 C3 C8 120.01(15) . . ?
C4 C3 C8 119.88(15) . . ?
N2 C8 C3 121.69(15) . . ?
N2 C8 H8 119.3(14) . . ?
C3 C8 H8 119.0(14) . . ?
N2 C9 C12' 114.6(7) . . ?
N2 C9 C10 106.31(13) . . ?
C12' C9 C10 113.6(7) . . ?
N2 C9 C11 106.80(13) . . ?
C12' C9 C11 105.2(6) . . ?
C10 C9 C11 110.16(13) . . ?
N2 C9 C12 108.9(6) . . ?
C10 C9 C12 108.3(7) . . ?
C11 C9 C12 116.0(6) . . ?
O4 C10 C9 111.23(13) . . ?
O4 C10 H10A 109.4 . . ?
C9 C10 H10A 109.4 . . ?
O4 C10 H10B 109.4 . . ?
C9 C10 H10B 109.4 . . ?
H10A C10 H10B 108.0 . . ?
O3 C11 C9 111.44(14) . . ?
O3 C11 H11A 109.3 . . ?
C9 C11 H11A 109.3 . . ?
O3 C11 H11B 109.3 . . ?
C9 C11 H11B 109.3 . . ?
H11A C11 H11B 108.0 . . ?
C1 C2 C3 117.56(16) . . ?
C1 C2 C7 119.78(15) . . ?
C3 C2 C7 122.66(15) . . ?
O2 C7 C2 113.76(14) . . ?
O2 C7 H7A 108.8 . . ?
C2 C7 H7A 108.8 . . ?
O2 C7 H7B 108.8 . . ?
C2 C7 H7B 108.8 . . ?
H7A C7 H7B 107.7 . . ?
N1 C1 C2 123.53(16) . . ?
N1 C1 H1 118.2 . . ?
C2 C1 H1 118.2 . . ?
O5 C12 C9 106.7(10) . . ?
O5 C12 H12A 110.4 . . ?
C9 C12 H12A 110.4 . . ?
O5 C12 H12B 110.4 . . ?
C9 C12 H12B 110.4 . . ?
H12A C12 H12B 108.6 . . ?
C12 O5 H5 109.5 . . ?
O5' C12' C9 112.8(11) . . ?
O5' C12' H12C 109.0 . . ?
C9 C12' H12C 109.0 . . ?
O5' C12' H12D 109.0 . . ?
C9 C12' H12D 109.0 . . ?
H12C C12' H12D 107.8 . . ?
C12' O5' H5' 109.5 . . ?
C10 O4 H4 109.5 . . ?
C11 O3 H3 109.5 . . ?

loop_
_geom_torsion_atom_site_label_1
_geom_torsion_atom_site_label_2
_geom_torsion_atom_site_label_3
_geom_torsion_atom_site_label_4
_geom_torsion
_geom_torsion_site_symmetry_1
_geom_torsion_site_symmetry_2
_geom_torsion_site_symmetry_3
_geom_torsion_site_symmetry_4
_geom_torsion_publ_flag
C1 N1 C5 C4 -2.1(3) . . . . ?
C1 N1 C5 C6 176.42(15) . . . . ?
N1 C5 C4 O1 177.65(14) . . . . ?
C6 C5 C4 O1 -0.9(2) . . . . ?
N1 C5 C4 C3 -2.7(2) . . . . ?
C6 C5 C4 C3 178.70(14) . . . . ?
O1 C4 C3 C2 -174.54(14) . . . . ?
C5 C4 C3 C2 5.9(2) . . . . ?
O1 C4 C3 C8 9.3(2) . . . . ?
C5 C4 C3 C8 -170.29(14) . . . . ?
C9 N2 C8 C3 167.78(15) . . . . ?
C2 C3 C8 N2 176.55(15) . . . . ?
C4 C3 C8 N2 -7.3(2) . . . . ?
C8 N2 C9 C12' 21.2(7) . . . . ?
C8 N2 C9 C10 147.58(16) . . . . ?
C8 N2 C9 C11 -94.81(19) . . . . ?
C8 N2 C9 C12 31.1(7) . . . . ?
N2 C9 C10 O4 48.08(17) . . . . ?
C12' C9 C10 O4 175.1(6) . . . . ?
C11 C9 C10 O4 -67.28(17) . . . . ?
C12 C9 C10 O4 165.0(6) . . . . ?
N2 C9 C11 O3 66.44(17) . . . . ?
C12' C9 C11 O3 -55.8(7) . . . . ?
C10 C9 C11 O3 -178.50(13) . . . . ?
C12 C9 C11 O3 -55.2(7) . . . . ?
C4 C3 C2 C1 -4.2(2) . . . . ?
C8 C3 C2 C1 171.95(15) . . . . ?
C4 C3 C2 C7 175.72(14) . . . . ?
C8 C3 C2 C7 -8.1(2) . . . . ?
C1 C2 C7 O2 133.17(16) . . . . ?
C3 C2 C7 O2 -46.7(2) . . . . ?
C5 N1 C1 C2 4.1(3) . . . . ?
C3 C2 C1 N1 -0.9(3) . . . . ?
C7 C2 C1 N1 179.21(15) . . . . ?
N2 C9 C12 O5 169.9(7) . . . . ?
C10 C9 C12 O5 54.7(11) . . . . ?
C11 C9 C12 O5 -69.6(11) . . . . ?
N2 C9 C12' O5' 59.1(13) . . . . ?
C10 C9 C12' O5' -63.4(12) . . . . ?
C11 C9 C12' O5' 176.0(9) . . . . ?

_refine_diff_density_max         0.731
_refine_diff_density_min         -0.653
_refine_diff_density_rms         0.073

_shelx_res_file                  
;
TITL cu_221012_0m_a.res in P-1
    shelx.res
    created by SHELXL-2018/3 at 13:00:37 on 08-Jul-2021
CELL  1.54178   7.5493   9.2659   9.8603   91.084  104.586  109.587
ZERR     2.00   0.0003   0.0003   0.0003    0.002    0.001    0.001
LATT   1
SFAC  C    H    N    O
UNIT  24 36 4 10
MERG   2
DFIX  1.500 0.020 C9 C12'
DFIX     1.410   0.020 C12' O5'
DFIX     1.410   0.020 C12 O5
DFIX     1.410   0.020 C7 O2
FMAP   2
PLAN   20
SIZE     0.020   0.030   0.100
ACTA
BOND   $H
CONF
L.S.  12
TEMP  -173.15
WGHT    0.085400    0.413300
FVAR       1.01633   0.48873
O2    4    0.481733    0.340272    0.797309    11.00000    0.02142    0.01803 =
         0.01761    0.00227    0.00668    0.00688
AFIX  83
H2    2    0.532926    0.309259    0.741876    11.00000   -1.50000
AFIX   0
O1    4    0.338902    0.693834    0.407351    11.00000    0.01696    0.01013 =
         0.01604    0.00178    0.00526    0.00287
N2    3    0.519151    0.762727    0.674061    11.00000    0.01315    0.01029 =
         0.01287   -0.00045    0.00253    0.00332
N1    3    0.019744    0.298011    0.355448    11.00000    0.01594    0.01298 =
         0.01987   -0.00235    0.00539    0.00210
C6    1    0.041497    0.484808    0.184515    11.00000    0.01980    0.01722 =
         0.01885   -0.00010    0.00098    0.00377
AFIX 137
H6A   2    0.137339    0.484549    0.133543    11.00000   -1.50000
H6B   2    0.033621    0.588039    0.191079    11.00000   -1.50000
H6C   2   -0.086904    0.410262    0.133855    11.00000   -1.50000
AFIX   0
C5    1    0.103366    0.441317    0.329973    11.00000    0.01368    0.01359 =
         0.01727   -0.00204    0.00458    0.00365
C4    1    0.255016    0.555333    0.437210    11.00000    0.01269    0.01087 =
         0.01671   -0.00002    0.00671    0.00420
C3    1    0.304662    0.508400    0.573911    11.00000    0.01240    0.01152 =
         0.01654   -0.00047    0.00645    0.00362
C8    1    0.431778    0.621312    0.691318    11.00000    0.01276    0.01219 =
         0.01505    0.00089    0.00555    0.00487
C9    1    0.622026    0.894892    0.783715    11.00000    0.01292    0.00920 =
         0.01339   -0.00191    0.00082    0.00174
C10   1    0.789899    1.003410    0.732682    11.00000    0.01368    0.01365 =
         0.01721   -0.00018    0.00251    0.00287
AFIX  23
H10A  2    0.847701    1.103235    0.793276    11.00000   -1.20000
H10B  2    0.893090    0.957932    0.741152    11.00000   -1.20000
AFIX   0
C11   1    0.474520    0.973650    0.791883    11.00000    0.01331    0.01338 =
         0.01975   -0.00282    0.00311    0.00288
AFIX  23
H11A  2    0.542693    1.071224    0.855537    11.00000   -1.20000
H11B  2    0.419774    0.999062    0.697018    11.00000   -1.20000
AFIX   0
C2    1    0.219819    0.352462    0.596201    11.00000    0.01455    0.01166 =
         0.01833    0.00063    0.00911    0.00320
C7    1    0.276495    0.292737    0.736262    11.00000    0.02080    0.01396 =
         0.02076    0.00491    0.01018    0.00413
AFIX  23
H7A   2    0.217485    0.328827    0.802838    11.00000   -1.20000
H7B   2    0.221180    0.178661    0.722782    11.00000   -1.20000
AFIX   0
C1    1    0.080635    0.253471    0.484141    11.00000    0.01724    0.01102 =
         0.02096    0.00023    0.00863    0.00266
AFIX  43
H1    2    0.024178    0.148379    0.497577    11.00000   -1.20000
PART  1
AFIX   0
C12   1    0.712366    0.837226    0.923107    21.00000    0.01624    0.00842 =
         0.01382   -0.00284   -0.00440    0.00280
AFIX  23
H12A  2    0.608006    0.774655    0.963840    21.00000   -1.20000
H12B  2    0.787351    0.773114    0.904591    21.00000   -1.20000
AFIX   0
O5    4    0.838867    0.972097    1.018152    21.00000    0.00835    0.02009 =
         0.01360   -0.00552    0.00010   -0.00046
AFIX  83
H5    2    0.936069    1.016925    0.988415    21.00000   -1.50000
PART  2
AFIX   0
C12'  1    0.687627    0.852503    0.931168   -21.00000    0.02003    0.01303 =
         0.01795   -0.00059    0.00123    0.01179
AFIX  23
H12C  2    0.754367    0.948002    0.997722   -21.00000   -1.20000
H12D  2    0.571129    0.789906    0.959924   -21.00000   -1.20000
AFIX   0
O5'   4    0.816607    0.768144    0.940824   -21.00000    0.01600    0.01780 =
         0.01999    0.00314    0.00390    0.00710
AFIX  83
H5'   2    0.915776    0.820678    0.916485   -21.00000   -1.50000
PART  0
AFIX   0
O4    4    0.723297    1.028904    0.590259    11.00000    0.01935    0.01545 =
         0.01936    0.00467    0.00643    0.00589
AFIX  83
H4    2    0.636938    1.068745    0.583172    11.00000   -1.50000
AFIX   0
O3    4    0.320464    0.877687    0.842131    11.00000    0.01621    0.02701 =
         0.02056   -0.00642    0.00759    0.00045
AFIX  83
H3    2    0.241448    0.922860    0.844492    11.00000   -1.50000
AFIX   0
H8    2    0.450563    0.591595    0.780755    11.00000    0.01573
H2'   2    0.499220    0.780167    0.581744    11.00000    0.03373
HKLF    4  1.0  1.00  0.00  0.00  0.00  1.00  0.00  0.00  0.00  1.00


REM  cu_221012_0m_a.res in P-1
REM wR2 = 0.1492, GooF = S = 1.112, Restrained GooF = 1.111 for all data
REM R1 = 0.0489 for 2269 Fo > 4sig(Fo) and 0.0534 for all 2534 data
REM 200 parameters refined using 4 restraints

END

WGHT      0.0854      0.4133

REM Highest difference peak  0.731,  deepest hole -0.653,  1-sigma level  0.073
Q1    1   0.2097  0.8275  0.7729  11.00000  0.05    0.73
Q2    1   0.7253  1.1266  0.5884  11.00000  0.05    0.52
Q3    1   0.7625  1.0000  1.0523  11.00000  0.05    0.42
Q4    1   0.1107  0.3191  0.5557  11.00000  0.05    0.36
Q5    1  -0.0906  0.2587  0.3044  11.00000  0.05    0.34
Q6    1   0.5505  0.9407  0.7897  11.00000  0.05    0.34
Q7    1   0.4427  0.7041  0.4025  11.00000  0.05    0.33
Q8    1   0.6999  0.9520  0.7626  11.00000  0.05    0.32
Q9    1   0.2043  0.2963  0.5387  11.00000  0.05    0.29
Q10   1   0.6777  0.8709  0.8509  11.00000  0.05    0.28
Q11   1   0.2167  0.4930  0.3782  11.00000  0.05    0.27
Q12   1   0.1149  0.4982  0.3864  11.00000  0.05    0.26
Q13   1   0.2517  0.4323  0.5935  11.00000  0.05    0.26
Q14   1   0.3737  0.3128  0.7606  11.00000  0.05    0.25
Q15   1   0.2403  0.3291  0.6819  11.00000  0.05    0.25
Q16   1   0.4065  0.5587  0.6253  11.00000  0.05    0.24
Q17   1  -0.0201  0.2848  0.4581  11.00000  0.05    0.23
Q18   1   0.3308  0.5198  0.4997  11.00000  0.05    0.22
Q19   1   0.9290  0.8224  0.9771  11.00000  0.05    0.22
Q20   1   0.3113  0.5339  0.5238  11.00000  0.05    0.22
;
_shelx_res_checksum              87770

_exptl_crystal_recrystallization_method 
'Re-crystallisation from solvent: Methanol, Diethylether'
####################################################################### 
# 
# This file contains crystal structure data downloaded from the 
# Cambridge Structural Database (CSD) hosted by the Cambridge 
# Crystallographic Data Centre (CCDC).
# 
# Full information about CCDC data access policies and citation 
# guidelines are available at http://www.ccdc.cam.ac.uk/access/V1 
# 
# Audit and citation data items may have been added by the CCDC. 
# Please retain this information to preserve the provenance of 
# this file and to allow appropriate attribution of the data. 
# 
#######################################################################

data_shelx_CCDC1
_database_code_depnum_ccdc_archive 'CCDC 2095330'
loop_
_audit_author_name
_audit_author_address
'Dr. Andrew G. Sykes'
;University of South Dakota
United States of America
;
_audit_update_record             
;
2021-07-08 deposited with the CCDC.	2021-09-27 downloaded from the CCDC.
;
# start Validation Reply Form
_vrf_PLAT417_shelx               
;
PROBLEM: Short Inter D-H..H-D       H4       ..H9       .       1.20 Ang.
RESPONSE: These alerts are all related to the hydrogen atoms of lattice water.
;
_vrf_PLAT417_shelx_2             
;
PROBLEM: Short Inter D-H..H-D       H5'      ..H100     .       1.57 Ang.
RESPONSE: These alerts are all related to the hydrogen atoms of lattice water.
;
_vrf_PLAT417_shelx_3             
;
PROBLEM: Short Inter D-H..H-D       H101     ..H102     .       1.96 Ang.
RESPONSE: These alerts are all related to the hydrogen atoms of lattice water.
;
# Added during the CSD deposition process: Thursday 08 July 2021 07:22 PM
# end Validation Reply Form


_audit_creation_method           SHELXL-2018/3
_shelx_SHELXL_version_number     2018/3
_chemical_name_systematic        ?
_chemical_name_common            ?
_chemical_melting_point          ?
_chemical_formula_moiety         'C24 H34 N4 O10 Zn, 5(H2 O)'
_chemical_formula_sum            'C24 H44 N4 O15 Zn'
_chemical_formula_weight         694.00

loop_
_atom_type_symbol
_atom_type_description
_atom_type_scat_dispersion_real
_atom_type_scat_dispersion_imag
_atom_type_scat_source
C C 0.0033 0.0016 'International Tables Vol C Tables 4.2.6.8 and 6.1.1.4'
H H 0.0000 0.0000 'International Tables Vol C Tables 4.2.6.8 and 6.1.1.4'
N N 0.0061 0.0033 'International Tables Vol C Tables 4.2.6.8 and 6.1.1.4'
O O 0.0106 0.0060 'International Tables Vol C Tables 4.2.6.8 and 6.1.1.4'
Zn Zn 0.2839 1.4301 'International Tables Vol C Tables 4.2.6.8 and 6.1.1.4'

_space_group_crystal_system      orthorhombic
_space_group_IT_number           33
_space_group_name_H-M_alt        'P n a 21'
_space_group_name_Hall           'P 2c -2n'

_shelx_space_group_comment       
;
The symmetry employed for this shelxl refinement is uniquely defined
by the following loop, which should always be used as a source of
symmetry information in preference to the above space-group names.
They are only intended as comments.
;

loop_
_space_group_symop_operation_xyz
'x, y, z'
'-x, -y, z+1/2'
'x+1/2, -y+1/2, z'
'-x+1/2, y+1/2, z+1/2'

_cell_length_a                   20.3659(17)
_cell_length_b                   8.7855(9)
_cell_length_c                   16.9217(19)
_cell_angle_alpha                90
_cell_angle_beta                 90
_cell_angle_gamma                90
_cell_volume                     3027.7(5)
_cell_formula_units_Z            4
_cell_measurement_temperature    106(2)
_cell_measurement_reflns_used    23510
_cell_measurement_theta_min      2.0
_cell_measurement_theta_max      25.4

_exptl_crystal_description       Rectangle
_exptl_crystal_colour            'Pale yellow'
_exptl_crystal_density_meas      ?
_exptl_crystal_density_method    'not measured'
_exptl_crystal_density_diffrn    1.522
_exptl_crystal_F_000             1464
_exptl_transmission_factor_min   ?
_exptl_transmission_factor_max   ?
_exptl_crystal_size_max          0.070
_exptl_crystal_size_mid          0.060
_exptl_crystal_size_min          0.010
_exptl_absorpt_coefficient_mu    0.889
_shelx_estimated_absorpt_T_min   0.940
_shelx_estimated_absorpt_T_max   0.991
_exptl_absorpt_correction_type   multi-scan
_exptl_absorpt_correction_T_min  0.5546
_exptl_absorpt_correction_T_max  0.7452
_exptl_absorpt_process_details   
;
 SADABS 2016/2: Krause, L., Herbst-Irmer, R., Sheldrick G.M. & Stalke D.,
 J. Appl. Cryst. 48 (2015) 3-10
;
_exptl_absorpt_special_details   ?
_diffrn_ambient_temperature      106(2)
_diffrn_radiation_wavelength     0.71073
_diffrn_radiation_type           MoK\a
_diffrn_source                   ?
_diffrn_measurement_device_type  'Bruker D8 Venture'
_diffrn_measurement_method       '\f and \w scans'
_diffrn_detector_area_resol_mean ?
_diffrn_reflns_number            23510
_diffrn_reflns_av_unetI/netI     0.1097
_diffrn_reflns_av_R_equivalents  0.1272
_diffrn_reflns_limit_h_min       -24
_diffrn_reflns_limit_h_max       24
_diffrn_reflns_limit_k_min       -10
_diffrn_reflns_limit_k_max       10
_diffrn_reflns_limit_l_min       -20
_diffrn_reflns_limit_l_max       20
_diffrn_reflns_theta_min         2.000
_diffrn_reflns_theta_max         25.359
_diffrn_reflns_theta_full        25.242
_diffrn_measured_fraction_theta_max 0.999
_diffrn_measured_fraction_theta_full 0.999
_diffrn_reflns_Laue_measured_fraction_max 0.999
_diffrn_reflns_Laue_measured_fraction_full 0.999
_diffrn_reflns_point_group_measured_fraction_max 0.986
_diffrn_reflns_point_group_measured_fraction_full 0.987
_reflns_number_total             5476
_reflns_number_gt                3725
_reflns_threshold_expression     'I > 2\s(I)'
_reflns_Friedel_coverage         0.904
_reflns_Friedel_fraction_max     0.973
_reflns_Friedel_fraction_full    0.973

_reflns_special_details          
;
 Reflections were merged by SHELXL according to the crystal
 class for the calculation of statistics and refinement.
 
 _reflns_Friedel_fraction is defined as the number of unique
 Friedel pairs measured divided by the number that would be
 possible theoretically, ignoring centric projections and
 systematic absences.
;

_computing_data_collection       'Bruker APEX3'
_computing_cell_refinement       'Bruker SAINT'
_computing_data_reduction        'Bruker SAINT'
_computing_structure_solution    'SHELXT 2018/2 (Sheldrick, 2018)'
_computing_structure_refinement  'SHELXL-2018/3 (Sheldrick, 2018)'
_computing_molecular_graphics    ?
_computing_publication_material  ?
_refine_special_details          ?
_refine_ls_structure_factor_coef Fsqd
_refine_ls_matrix_type           full
_refine_ls_weighting_scheme      calc
_refine_ls_weighting_details     
'w=1/[\s^2^(Fo^2^)+(0.0631P)^2^] where P=(Fo^2^+2Fc^2^)/3'
_atom_sites_solution_primary     ?
_atom_sites_solution_secondary   ?
_atom_sites_solution_hydrogens   mixed
_refine_ls_hydrogen_treatment    mixed
_refine_ls_extinction_method     none
_refine_ls_extinction_coef       .
_refine_ls_abs_structure_details 
;
 Flack x determined using 1246 quotients [(I+)-(I-)]/[(I+)+(I-)]
 (Parsons, Flack and Wagner, Acta Cryst. B69 (2013) 249-259).
;
_refine_ls_abs_structure_Flack   0.02(3)
_chemical_absolute_configuration ?
_refine_ls_number_reflns         5476
_refine_ls_number_parameters     455
_refine_ls_number_restraints     5
_refine_ls_R_factor_all          0.1013
_refine_ls_R_factor_gt           0.0581
_refine_ls_wR_factor_ref         0.1505
_refine_ls_wR_factor_gt          0.1257
_refine_ls_goodness_of_fit_ref   1.045
_refine_ls_restrained_S_all      1.044
_refine_ls_shift/su_max          0.091
_refine_ls_shift/su_mean         0.000

loop_
_atom_site_label
_atom_site_type_symbol
_atom_site_fract_x
_atom_site_fract_y
_atom_site_fract_z
_atom_site_U_iso_or_equiv
_atom_site_adp_type
_atom_site_occupancy
_atom_site_site_symmetry_order
_atom_site_calc_flag
_atom_site_refinement_flags_posn
_atom_site_refinement_flags_adp
_atom_site_refinement_flags_occupancy
_atom_site_disorder_assembly
_atom_site_disorder_group
Zn01 Zn 0.24767(5) 0.65303(9) 0.49748(14) 0.0122(2) Uani 1 1 d . . . . .
O6 O 0.2478(3) 0.8142(11) 0.4121(6) 0.015(2) Uani 1 1 d . . . . .
O8 O 0.2103(4) 0.5062(9) 0.5889(6) 0.0196(18) Uani 1 1 d . . . . .
O9 O 0.0561(3) 0.7944(8) 0.5310(6) 0.024(2) Uani 1 1 d . . . . .
H9 H 0.022539 0.762297 0.507492 0.036 Uiso 1 1 calc R U . . .
O10 O 0.0600(3) 0.3333(8) 0.4398(5) 0.0195(18) Uani 1 1 d . . . . .
H10 H 0.084184 0.268833 0.462121 0.029 Uiso 1 1 calc R U . . .
O3 O 0.2763(3) 0.4832(8) 0.4111(5) 0.0198(19) Uani 1 1 d . . . . .
O4 O 0.4418(3) 0.7600(8) 0.4471(5) 0.0216(19) Uani 1 1 d . . . . .
H4 H 0.476236 0.720029 0.464988 0.032 Uiso 1 1 calc R U . . .
O1 O 0.2546(3) 0.8177(11) 0.5829(6) 0.016(2) Uani 1 1 d . . . . .
O2 O 0.4777(3) 0.6090(8) 0.7260(5) 0.0178(18) Uani 1 1 d . . . . .
H2 H 0.488631 0.696640 0.740793 0.027 Uiso 1 1 calc R U . . .
O7 O 0.0275(3) 0.6200(8) 0.2546(6) 0.024(2) Uani 1 1 d . . . . .
H7 H 0.017784 0.706875 0.237372 0.036 Uiso 1 1 calc R U . . .
O104 O 0.5251(4) 0.3530(9) 0.6602(6) 0.024(2) Uani 1 1 d D . . . .
O102 O 0.1040(4) 1.0843(8) 0.5265(5) 0.0256(19) Uani 1 1 d . . . . .
O103 O 0.5243(4) 0.8446(10) 0.8110(6) 0.026(2) Uani 1 1 d D . . . .
O5 O 0.4309(3) 0.3093(8) 0.5451(5) 0.0200(18) Uani 1 1 d . . . . .
H5' H 0.406082 0.246568 0.522475 0.030 Uiso 1 1 calc R U . . .
N4 N 0.1512(4) 0.6076(9) 0.4600(6) 0.012(2) Uani 1 1 d . . . . .
O101 O 0.2370(4) 1.0717(8) 0.5037(8) 0.028(2) Uani 1 1 d D . . . .
N1 N 0.2773(4) 0.8404(10) 0.7923(6) 0.017(2) Uani 1 1 d . . . . .
N2 N 0.3448(4) 0.5941(10) 0.5295(7) 0.016(2) Uani 1 1 d . . . . .
O100 O 0.3826(4) 1.0096(11) 0.5075(7) 0.041(2) Uani 1 1 d . . . . .
N3 N 0.2313(5) 0.8482(10) 0.2030(6) 0.015(2) Uani 1 1 d . . . . .
C1 C 0.2544(4) 0.8616(14) 0.7202(9) 0.014(3) Uani 1 1 d . . . . .
C13 C 0.2225(5) 0.7941(12) 0.3428(7) 0.013(3) Uani 1 1 d . . . . .
C22 C 0.0465(4) 0.4546(10) 0.4930(9) 0.016(2) Uani 1 1 d . . . . .
H22A H 0.023102 0.412969 0.539532 0.020 Uiso 1 1 calc R U . . .
H22B H 0.016739 0.527758 0.466704 0.020 Uiso 1 1 calc R U . . .
C19 C 0.1076(5) 0.5406(11) 0.5219(8) 0.017(3) Uani 1 1 d . . . . .
C14 C 0.1667(5) 0.7003(11) 0.3262(8) 0.014(3) Uani 1 1 d . . . . .
C18 C 0.1302(5) 0.6272(11) 0.3898(8) 0.014(3) Uani 1 1 d . . . . .
C15 C 0.1461(5) 0.6817(12) 0.2476(7) 0.015(3) Uani 1 1 d . . . . .
C9 C 0.3362(5) 0.4074(11) 0.4272(8) 0.016(3) Uani 1 1 d . . . . .
H9A H 0.355814 0.369856 0.377298 0.019 Uiso 1 1 calc R U . . .
H9B H 0.328104 0.318899 0.462042 0.019 Uiso 1 1 calc R U . . .
C3 C 0.3356(5) 0.6926(11) 0.6637(8) 0.014(3) Uani 1 1 d . . . . .
C4 C 0.3599(5) 0.6705(12) 0.7422(7) 0.015(3) Uani 1 1 d . . . . .
C17 C 0.0909(5) 0.5759(13) 0.2246(8) 0.019(3) Uani 1 1 d . . . . .
H17A H 0.088533 0.570906 0.166242 0.023 Uiso 1 1 calc R U . . .
H17B H 0.101198 0.472448 0.244164 0.023 Uiso 1 1 calc R U . . .
C5 C 0.3288(5) 0.7448(12) 0.8025(8) 0.017(3) Uani 1 1 d . . . . .
H5 H 0.344284 0.728505 0.854788 0.020 Uiso 1 1 calc R U . . .
C16 C 0.1810(5) 0.7538(12) 0.1884(9) 0.018(3) Uani 1 1 d . . . . .
H16 H 0.168722 0.735788 0.135086 0.022 Uiso 1 1 calc R U . . .
C10 C 0.4033(5) 0.6477(12) 0.4097(8) 0.018(3) Uani 1 1 d . . . . .
H10A H 0.428512 0.603844 0.365075 0.021 Uiso 1 1 calc R U . . .
H10B H 0.363370 0.695871 0.387694 0.021 Uiso 1 1 calc R U . . .
C2 C 0.2813(6) 0.7892(11) 0.6531(8) 0.017(3) Uani 1 1 d . . . . .
C7 C 0.3697(5) 0.6151(12) 0.5989(7) 0.014(3) Uani 1 1 d . . . . .
C011 C 0.1977(5) 0.9706(13) 0.7097(8) 0.022(3) Uani 1 1 d . . . . .
H01A H 0.160349 0.916449 0.686264 0.033 Uiso 1 1 calc R U . . .
H01B H 0.210975 1.053984 0.674747 0.033 Uiso 1 1 calc R U . . .
H01C H 0.184846 1.011904 0.761222 0.033 Uiso 1 1 calc R U . . .
C8 C 0.3827(4) 0.5171(11) 0.4670(7) 0.013(2) Uani 1 1 d . . . . .
C6 C 0.4167(5) 0.5679(12) 0.7620(8) 0.020(3) Uani 1 1 d . . . . .
H6A H 0.422703 0.567394 0.820065 0.024 Uiso 1 1 calc R U . . .
H6B H 0.405475 0.462835 0.745700 0.024 Uiso 1 1 calc R U . . .
C20 C 0.1504(5) 0.4315(12) 0.5682(8) 0.019(3) Uani 1 1 d . . . . .
H20A H 0.127184 0.398552 0.616730 0.023 Uiso 1 1 calc R U . . .
H20B H 0.159891 0.340152 0.535957 0.023 Uiso 1 1 calc R U . . .
C11 C 0.4445(4) 0.4321(11) 0.4930(9) 0.017(2) Uani 1 1 d . . . . .
H11A H 0.467336 0.392406 0.445630 0.021 Uiso 1 1 calc R U . . .
H11B H 0.474498 0.504483 0.519633 0.021 Uiso 1 1 calc R U . . .
C016 C 0.3087(5) 0.9766(13) 0.2907(8) 0.021(3) Uani 1 1 d . . . . .
H01D H 0.348918 0.917082 0.297774 0.032 Uiso 1 1 calc R U . . .
H01E H 0.300495 1.037661 0.338128 0.032 Uiso 1 1 calc R U . . .
H01F H 0.313649 1.044144 0.244950 0.032 Uiso 1 1 calc R U . . .
C21 C 0.0860(5) 0.6714(12) 0.5742(8) 0.021(3) Uani 1 1 d . . . . .
H21A H 0.054344 0.632816 0.613768 0.025 Uiso 1 1 calc R U . . .
H21B H 0.124705 0.710964 0.603094 0.025 Uiso 1 1 calc R U . . .
C12 C 0.2526(5) 0.8724(17) 0.2772(9) 0.019(4) Uani 1 1 d . . . . .
H18' H 0.085(4) 0.614(10) 0.378(6) 0.00(2) Uiso 1 1 d . . . . .
H7' H 0.412(4) 0.563(9) 0.609(6) 0.00(2) Uiso 1 1 d . . . . .
H3' H 0.253(4) 0.422(12) 0.367(7) 0.02(3) Uiso 1 1 d . . . . .
H8' H 0.235(7) 0.435(18) 0.584(11) 0.06(6) Uiso 1 1 d . . . . .
H101 H 0.241(5) 1.003(12) 0.536(7) 0.01(3) Uiso 1 1 d . . . . .
H104 H 0.510(4) 0.432(11) 0.690(7) 0.01(3) Uiso 1 1 d . . . . .
H102 H 0.152(4) 1.085(9) 0.523(6) 0.01(2) Uiso 1 1 d . . . . .
H201 H 0.230(6) 1.020(13) 0.458(4) 0.03(3) Uiso 1 1 d D . . . .
H202 H 0.080(8) 1.01(2) 0.519(14) 0.10(7) Uiso 1 1 d . . . . .
H204 H 0.564(6) 0.33(3) 0.639(14) 0.19(12) Uiso 1 1 d D . . . .
H200 H 0.345(6) 1.004(13) 0.512(9) 0.04(4) Uiso 1 1 d . . . . .
H100 H 0.406(6) 1.078(14) 0.491(9) 0.04(4) Uiso 1 1 d . . . . .
H103 H 0.529(8) 0.937(9) 0.789(10) 0.09(6) Uiso 1 1 d D . . . .
H203 H 0.502(6) 0.803(15) 0.851(6) 0.07(5) Uiso 1 1 d D . . . .

loop_
_atom_site_aniso_label
_atom_site_aniso_U_11
_atom_site_aniso_U_22
_atom_site_aniso_U_33
_atom_site_aniso_U_23
_atom_site_aniso_U_13
_atom_site_aniso_U_12
Zn01 0.0115(4) 0.0147(4) 0.0105(5) -0.0003(9) -0.0008(4) 0.0009(5)
O6 0.016(5) 0.017(4) 0.012(6) -0.003(5) -0.003(3) 0.001(3)
O8 0.017(4) 0.024(4) 0.017(5) 0.005(4) -0.005(3) -0.004(3)
O9 0.023(4) 0.017(4) 0.031(6) -0.003(3) -0.009(4) 0.003(3)
O10 0.020(3) 0.018(3) 0.020(5) -0.004(4) 0.005(3) -0.001(3)
O3 0.018(4) 0.018(4) 0.024(5) -0.011(4) -0.004(3) 0.003(3)
O4 0.014(3) 0.024(4) 0.027(5) 0.001(4) -0.005(3) -0.005(3)
O1 0.025(5) 0.012(4) 0.011(6) -0.007(4) -0.004(3) 0.005(3)
O2 0.015(3) 0.020(4) 0.018(5) -0.008(3) -0.001(3) -0.005(3)
O7 0.019(4) 0.026(4) 0.026(5) 0.005(4) 0.003(4) 0.002(3)
O104 0.029(4) 0.020(4) 0.023(5) -0.004(4) 0.002(4) 0.005(4)
O102 0.023(4) 0.019(4) 0.035(5) 0.000(4) -0.003(4) -0.003(3)
O103 0.021(4) 0.028(4) 0.028(6) 0.009(4) 0.000(3) -0.003(4)
O5 0.024(4) 0.020(3) 0.016(5) 0.002(3) -0.002(3) -0.005(3)
N4 0.012(4) 0.009(4) 0.016(6) 0.003(4) 0.003(4) -0.001(3)
O101 0.041(5) 0.021(3) 0.023(6) -0.003(5) 0.001(5) -0.007(3)
N1 0.020(5) 0.021(5) 0.011(6) -0.005(5) -0.005(4) -0.003(4)
N2 0.018(4) 0.019(4) 0.012(6) -0.003(4) 0.001(4) -0.003(4)
O100 0.014(4) 0.048(5) 0.061(7) -0.021(5) -0.002(5) -0.003(4)
N3 0.016(4) 0.015(5) 0.015(6) 0.001(4) 0.004(4) 0.002(4)
C1 0.005(6) 0.016(6) 0.021(9) -0.008(6) 0.000(4) -0.001(4)
C13 0.010(5) 0.019(6) 0.009(7) 0.000(5) 0.000(4) -0.002(4)
C22 0.018(4) 0.020(5) 0.011(6) 0.004(6) 0.000(5) -0.002(4)
C19 0.018(5) 0.018(5) 0.017(7) 0.010(5) -0.001(4) 0.006(4)
C14 0.012(5) 0.015(5) 0.013(7) 0.005(5) 0.000(5) 0.004(4)
C18 0.008(5) 0.007(5) 0.026(8) 0.000(5) -0.006(5) 0.003(4)
C15 0.019(5) 0.014(5) 0.012(7) 0.000(5) -0.005(5) 0.006(4)
C9 0.016(5) 0.013(5) 0.018(7) -0.011(5) -0.004(4) 0.007(4)
C3 0.015(5) 0.013(5) 0.014(7) 0.002(5) -0.002(5) -0.003(4)
C4 0.016(5) 0.017(6) 0.012(7) -0.001(5) 0.002(5) -0.007(4)
C17 0.014(5) 0.031(6) 0.013(7) -0.002(6) 0.000(5) 0.001(5)
C5 0.020(5) 0.018(5) 0.012(7) 0.003(5) -0.002(5) -0.003(4)
C16 0.017(5) 0.020(5) 0.016(7) 0.000(6) -0.002(5) 0.005(4)
C10 0.022(5) 0.022(5) 0.009(6) -0.002(5) 0.001(5) 0.005(5)
C2 0.027(6) 0.007(5) 0.017(8) 0.000(5) 0.001(5) -0.002(4)
C7 0.017(5) 0.015(5) 0.008(7) -0.002(5) 0.002(5) 0.006(4)
C011 0.024(5) 0.027(6) 0.015(7) -0.004(5) 0.000(5) -0.001(5)
C8 0.011(4) 0.018(5) 0.008(6) 0.003(4) 0.004(4) 0.005(4)
C6 0.022(6) 0.022(6) 0.016(7) -0.004(5) 0.001(5) -0.001(5)
C20 0.014(5) 0.028(6) 0.015(7) 0.002(5) -0.003(5) -0.006(4)
C11 0.017(4) 0.017(5) 0.017(7) 0.006(6) 0.006(6) 0.002(3)
C016 0.015(5) 0.027(6) 0.021(8) 0.009(6) 0.001(5) -0.009(5)
C21 0.018(5) 0.029(6) 0.015(7) -0.004(5) 0.005(5) 0.000(5)
C12 0.021(7) 0.022(7) 0.013(9) -0.005(6) -0.005(4) -0.001(4)

_geom_special_details            
;
 All esds (except the esd in the dihedral angle between two l.s. planes)
 are estimated using the full covariance matrix.  The cell esds are taken
 into account individually in the estimation of esds in distances, angles
 and torsion angles; correlations between esds in cell parameters are only
 used when they are defined by crystal symmetry.  An approximate (isotropic)
 treatment of cell esds is used for estimating esds involving l.s. planes.
;

loop_
_geom_bond_atom_site_label_1
_geom_bond_atom_site_label_2
_geom_bond_distance
_geom_bond_site_symmetry_2
_geom_bond_publ_flag
Zn01 O6 2.023(10) . ?
Zn01 O1 2.050(10) . ?
Zn01 N4 2.103(8) . ?
Zn01 N2 2.116(9) . ?
Zn01 O8 2.153(9) . ?
Zn01 O3 2.169(8) . ?
O6 C13 1.293(15) . ?
O8 C20 1.429(12) . ?
O8 H8' 0.80(15) . ?
O9 C21 1.439(13) . ?
O9 H9 0.8400 . ?
O10 C22 1.422(14) . ?
O10 H10 0.8400 . ?
O3 C9 1.417(11) . ?
O3 H3' 1.03(11) . ?
O4 C10 1.410(13) . ?
O4 H4 0.8400 . ?
O1 C2 1.331(16) . ?
O2 C6 1.430(13) . ?
O2 H2 0.8400 . ?
O7 C17 1.440(13) . ?
O7 H7 0.8400 . ?
O104 H104 0.91(10) . ?
O104 H204 0.90(3) . ?
O102 H102 0.97(9) . ?
O102 H202 0.81(18) . ?
O103 H103 0.90(3) . ?
O103 H203 0.89(3) . ?
O5 C11 1.421(13) . ?
O5 H5' 0.8400 . ?
N4 C18 1.274(16) . ?
N4 C19 1.494(14) . ?
O101 H101 0.82(11) . ?
O101 H201 0.91(3) . ?
N1 C1 1.319(18) . ?
N1 C5 1.354(14) . ?
N2 C7 1.292(16) . ?
N2 C8 1.475(14) . ?
O100 H200 0.76(11) . ?
O100 H100 0.81(13) . ?
N3 C16 1.342(14) . ?
N3 C12 1.346(19) . ?
C1 C2 1.412(18) . ?
C1 C011 1.511(15) . ?
C13 C14 1.431(15) . ?
C13 C12 1.443(19) . ?
C22 C19 1.535(14) . ?
C22 H22A 0.9900 . ?
C22 H22B 0.9900 . ?
C19 C20 1.515(15) . ?
C19 C21 1.516(15) . ?
C14 C15 1.403(17) . ?
C14 C18 1.457(17) . ?
C18 H18' 0.94(9) . ?
C15 C16 1.382(17) . ?
C15 C17 1.510(15) . ?
C9 C8 1.510(14) . ?
C9 H9A 0.9900 . ?
C9 H9B 0.9900 . ?
C3 C2 1.405(15) . ?
C3 C4 1.431(17) . ?
C3 C7 1.464(17) . ?
C4 C5 1.367(16) . ?
C4 C6 1.505(15) . ?
C17 H17A 0.9900 . ?
C17 H17B 0.9900 . ?
C5 H5 0.9500 . ?
C16 H16 0.9500 . ?
C10 C8 1.560(15) . ?
C10 H10A 0.9900 . ?
C10 H10B 0.9900 . ?
C7 H7' 0.99(8) . ?
C011 H01A 0.9800 . ?
C011 H01B 0.9800 . ?
C011 H01C 0.9800 . ?
C8 C11 1.527(13) . ?
C6 H6A 0.9900 . ?
C6 H6B 0.9900 . ?
C20 H20A 0.9900 . ?
C20 H20B 0.9900 . ?
C11 H11A 0.9900 . ?
C11 H11B 0.9900 . ?
C016 C12 1.480(15) . ?
C016 H01D 0.9800 . ?
C016 H01E 0.9800 . ?
C016 H01F 0.9800 . ?
C21 H21A 0.9900 . ?
C21 H21B 0.9900 . ?

loop_
_geom_angle_atom_site_label_1
_geom_angle_atom_site_label_2
_geom_angle_atom_site_label_3
_geom_angle
_geom_angle_site_symmetry_1
_geom_angle_site_symmetry_3
_geom_angle_publ_flag
O6 Zn01 O1 90.5(2) . . ?
O6 Zn01 N4 85.3(3) . . ?
O1 Zn01 N4 114.3(3) . . ?
O6 Zn01 N2 110.7(3) . . ?
O1 Zn01 N2 85.9(3) . . ?
N4 Zn01 N2 154.8(3) . . ?
O6 Zn01 O8 158.9(3) . . ?
O1 Zn01 O8 86.6(4) . . ?
N4 Zn01 O8 76.9(3) . . ?
N2 Zn01 O8 90.0(3) . . ?
O6 Zn01 O3 90.0(4) . . ?
O1 Zn01 O3 160.5(3) . . ?
N4 Zn01 O3 85.2(3) . . ?
N2 Zn01 O3 75.7(3) . . ?
O8 Zn01 O3 99.6(3) . . ?
C13 O6 Zn01 123.5(8) . . ?
C20 O8 Zn01 113.7(7) . . ?
C20 O8 H8' 99(10) . . ?
Zn01 O8 H8' 100(10) . . ?
C21 O9 H9 109.5 . . ?
C22 O10 H10 109.5 . . ?
C9 O3 Zn01 115.2(7) . . ?
C9 O3 H3' 107(5) . . ?
Zn01 O3 H3' 136(5) . . ?
C10 O4 H4 109.5 . . ?
C2 O1 Zn01 121.7(7) . . ?
C6 O2 H2 109.5 . . ?
C17 O7 H7 109.5 . . ?
H104 O104 H204 133(10) . . ?
H102 O102 H202 127(10) . . ?
H103 O103 H203 138(10) . . ?
C11 O5 H5' 109.5 . . ?
C18 N4 C19 120.6(9) . . ?
C18 N4 Zn01 124.7(7) . . ?
C19 N4 Zn01 114.7(7) . . ?
H101 O101 H201 102(9) . . ?
C1 N1 C5 118.7(11) . . ?
C7 N2 C8 120.9(8) . . ?
C7 N2 Zn01 124.3(8) . . ?
C8 N2 Zn01 114.7(7) . . ?
H200 O100 H100 131(10) . . ?
C16 N3 C12 121.0(11) . . ?
N1 C1 C2 122.8(10) . . ?
N1 C1 C011 118.0(12) . . ?
C2 C1 C011 119.2(13) . . ?
O6 C13 C14 125.0(11) . . ?
O6 C13 C12 117.6(10) . . ?
C14 C13 C12 117.5(11) . . ?
O10 C22 C19 114.5(8) . . ?
O10 C22 H22A 108.6 . . ?
C19 C22 H22A 108.6 . . ?
O10 C22 H22B 108.6 . . ?
C19 C22 H22B 108.6 . . ?
H22A C22 H22B 107.6 . . ?
N4 C19 C20 105.7(8) . . ?
N4 C19 C21 106.5(8) . . ?
C20 C19 C21 110.1(10) . . ?
N4 C19 C22 116.9(11) . . ?
C20 C19 C22 108.6(8) . . ?
C21 C19 C22 108.9(8) . . ?
C15 C14 C13 119.4(11) . . ?
C15 C14 C18 119.7(10) . . ?
C13 C14 C18 120.9(11) . . ?
N4 C18 C14 125.3(9) . . ?
N4 C18 H18' 121(6) . . ?
C14 C18 H18' 113(6) . . ?
C16 C15 C14 118.6(10) . . ?
C16 C15 C17 118.6(11) . . ?
C14 C15 C17 122.7(11) . . ?
O3 C9 C8 109.1(8) . . ?
O3 C9 H9A 109.9 . . ?
C8 C9 H9A 109.9 . . ?
O3 C9 H9B 109.9 . . ?
C8 C9 H9B 109.9 . . ?
H9A C9 H9B 108.3 . . ?
C2 C3 C4 118.1(12) . . ?
C2 C3 C7 124.0(12) . . ?
C4 C3 C7 117.9(9) . . ?
C5 C4 C3 117.9(10) . . ?
C5 C4 C6 118.4(11) . . ?
C3 C4 C6 123.6(11) . . ?
O7 C17 C15 114.3(9) . . ?
O7 C17 H17A 108.7 . . ?
C15 C17 H17A 108.7 . . ?
O7 C17 H17B 108.7 . . ?
C15 C17 H17B 108.7 . . ?
H17A C17 H17B 107.6 . . ?
N1 C5 C4 124.0(12) . . ?
N1 C5 H5 118.0 . . ?
C4 C5 H5 118.0 . . ?
N3 C16 C15 122.9(12) . . ?
N3 C16 H16 118.5 . . ?
C15 C16 H16 118.5 . . ?
O4 C10 C8 112.6(10) . . ?
O4 C10 H10A 109.1 . . ?
C8 C10 H10A 109.1 . . ?
O4 C10 H10B 109.1 . . ?
C8 C10 H10B 109.1 . . ?
H10A C10 H10B 107.8 . . ?
O1 C2 C3 123.3(12) . . ?
O1 C2 C1 118.3(10) . . ?
C3 C2 C1 118.4(12) . . ?
N2 C7 C3 124.1(9) . . ?
N2 C7 H7' 116(6) . . ?
C3 C7 H7' 120(6) . . ?
C1 C011 H01A 109.5 . . ?
C1 C011 H01B 109.5 . . ?
H01A C011 H01B 109.5 . . ?
C1 C011 H01C 109.5 . . ?
H01A C011 H01C 109.5 . . ?
H01B C011 H01C 109.5 . . ?
N2 C8 C9 106.5(7) . . ?
N2 C8 C11 116.6(11) . . ?
C9 C8 C11 109.5(8) . . ?
N2 C8 C10 104.5(8) . . ?
C9 C8 C10 111.1(10) . . ?
C11 C8 C10 108.5(8) . . ?
O2 C6 C4 115.0(10) . . ?
O2 C6 H6A 108.5 . . ?
C4 C6 H6A 108.5 . . ?
O2 C6 H6B 108.5 . . ?
C4 C6 H6B 108.5 . . ?
H6A C6 H6B 107.5 . . ?
O8 C20 C19 109.1(9) . . ?
O8 C20 H20A 109.9 . . ?
C19 C20 H20A 109.9 . . ?
O8 C20 H20B 109.9 . . ?
C19 C20 H20B 109.9 . . ?
H20A C20 H20B 108.3 . . ?
O5 C11 C8 112.9(8) . . ?
O5 C11 H11A 109.0 . . ?
C8 C11 H11A 109.0 . . ?
O5 C11 H11B 109.0 . . ?
C8 C11 H11B 109.0 . . ?
H11A C11 H11B 107.8 . . ?
C12 C016 H01D 109.5 . . ?
C12 C016 H01E 109.5 . . ?
H01D C016 H01E 109.5 . . ?
C12 C016 H01F 109.5 . . ?
H01D C016 H01F 109.5 . . ?
H01E C016 H01F 109.5 . . ?
O9 C21 C19 113.3(10) . . ?
O9 C21 H21A 108.9 . . ?
C19 C21 H21A 108.9 . . ?
O9 C21 H21B 108.9 . . ?
C19 C21 H21B 108.9 . . ?
H21A C21 H21B 107.7 . . ?
N3 C12 C13 120.3(11) . . ?
N3 C12 C016 119.3(13) . . ?
C13 C12 C016 120.3(13) . . ?

_refine_diff_density_max         0.795
_refine_diff_density_min         -0.611
_refine_diff_density_rms         0.105

_shelx_res_file                  
;
TITL shelxt_a.res in Pna2(1)
    shelx.res
    created by SHELXL-2018/3 at 13:56:01 on 24-Dec-2020
CELL  0.71073  20.3659   8.7855  16.9217   90.000   90.000   90.000
ZERR     4.00   0.0017   0.0009   0.0019    0.000    0.000    0.000
LATT  -1
SYMM  - X, - Y, 1/2 + Z
SYMM  1/2 + X, 1/2 - Y,   Z
SYMM  1/2 - X, 1/2 + Y, 1/2 + Z
SFAC  C    H    N    O    ZN
UNIT  96 176 16 60 4
MERG   2
DFIX     0.900   0.020 O101 H201
DFIX     0.900   0.020 H204 O104
DFIX     0.900   0.020 O103 H103
DFIX     0.900   0.020 H203 O103
FMAP   2
PLAN   20
SIZE     0.010   0.060   0.070
ACTA
BOND   $H
LIST   6
L.S.  10
TEMP  -167.15
WGHT    0.063100
FVAR       0.28565
ZN01  5    0.247666    0.653034    0.497484    11.00000    0.01147    0.01471 =
         0.01053   -0.00034   -0.00081    0.00091
O6    4    0.247796    0.814207    0.412110    11.00000    0.01586    0.01705 =
         0.01201   -0.00331   -0.00282    0.00111
O8    4    0.210344    0.506178    0.588862    11.00000    0.01730    0.02406 =
         0.01749    0.00521   -0.00467   -0.00416
O9    4    0.056100    0.794397    0.531050    11.00000    0.02340    0.01731 =
         0.03135   -0.00285   -0.00858    0.00250
AFIX  83
H9    2    0.022539    0.762297    0.507492    11.00000   -1.50000
AFIX   0
O10   4    0.060009    0.333276    0.439801    11.00000    0.02006    0.01838 =
         0.02007   -0.00383    0.00506   -0.00142
AFIX  83
H10   2    0.084184    0.268833    0.462121    11.00000   -1.50000
AFIX   0
O3    4    0.276283    0.483160    0.411059    11.00000    0.01773    0.01751 =
         0.02406   -0.01078   -0.00400    0.00325
O4    4    0.441839    0.759971    0.447092    11.00000    0.01365    0.02401 =
         0.02707    0.00119   -0.00493   -0.00465
AFIX  83
H4    2    0.476236    0.720029    0.464988    11.00000   -1.50000
AFIX   0
O1    4    0.254592    0.817741    0.582891    11.00000    0.02485    0.01171 =
         0.01103   -0.00694   -0.00411    0.00524
O2    4    0.477743    0.608959    0.725956    11.00000    0.01492    0.02038 =
         0.01816   -0.00847   -0.00063   -0.00525
AFIX  83
H2    2    0.488631    0.696640    0.740793    11.00000   -1.50000
AFIX   0
O7    4    0.027481    0.620048    0.254572    11.00000    0.01911    0.02585 =
         0.02605    0.00470    0.00255    0.00175
AFIX  83
H7    2    0.017784    0.706875    0.237372    11.00000   -1.50000
AFIX   0
O104  4    0.525080    0.353003    0.660153    11.00000    0.02928    0.02047 =
         0.02276   -0.00354    0.00183    0.00528
O102  4    0.104039    1.084270    0.526508    11.00000    0.02312    0.01860 =
         0.03496   -0.00023   -0.00274   -0.00263
O103  4    0.524291    0.844553    0.811007    11.00000    0.02114    0.02816 =
         0.02823    0.00908   -0.00024   -0.00304
O5    4    0.430939    0.309250    0.545059    11.00000    0.02384    0.01977 =
         0.01649    0.00192   -0.00162   -0.00451
AFIX  83
H5'   2    0.406082    0.246568    0.522475    11.00000   -1.50000
AFIX   0
N4    3    0.151170    0.607595    0.459960    11.00000    0.01210    0.00900 =
         0.01581    0.00321    0.00263   -0.00066
O101  4    0.236985    1.071698    0.503724    11.00000    0.04088    0.02110 =
         0.02323   -0.00301    0.00104   -0.00733
N1    3    0.277331    0.840360    0.792268    11.00000    0.02003    0.02076 =
         0.01079   -0.00542   -0.00456   -0.00254
N2    3    0.344839    0.594066    0.529544    11.00000    0.01770    0.01904 =
         0.01188   -0.00317    0.00055   -0.00327
O100  4    0.382593    1.009606    0.507519    11.00000    0.01414    0.04758 =
         0.06143   -0.02070   -0.00234   -0.00332
N3    3    0.231333    0.848157    0.202991    11.00000    0.01625    0.01487 =
         0.01491    0.00107    0.00415    0.00201
C1    1    0.254381    0.861627    0.720228    11.00000    0.00520    0.01554 =
         0.02125   -0.00837   -0.00034   -0.00114
C13   1    0.222483    0.794108    0.342816    11.00000    0.00962    0.01915 =
         0.00927   -0.00033   -0.00046   -0.00197
C22   1    0.046529    0.454577    0.493043    11.00000    0.01751    0.01987 =
         0.01148    0.00439   -0.00019   -0.00208
AFIX  23
H22A  2    0.023102    0.412969    0.539532    11.00000   -1.20000
H22B  2    0.016739    0.527758    0.466704    11.00000   -1.20000
AFIX   0
C19   1    0.107588    0.540632    0.521877    11.00000    0.01770    0.01799 =
         0.01670    0.01012   -0.00106    0.00557
C14   1    0.166720    0.700338    0.326169    11.00000    0.01220    0.01517 =
         0.01314    0.00501   -0.00020    0.00420
C18   1    0.130230    0.627200    0.389753    11.00000    0.00847    0.00740 =
         0.02608   -0.00008   -0.00618    0.00299
C15   1    0.146055    0.681685    0.247648    11.00000    0.01866    0.01445 =
         0.01247   -0.00013   -0.00547    0.00619
C9    1    0.336217    0.407395    0.427165    11.00000    0.01582    0.01338 =
         0.01778   -0.01070   -0.00430    0.00715
AFIX  23
H9A   2    0.355814    0.369856    0.377298    11.00000   -1.20000
H9B   2    0.328104    0.318899    0.462042    11.00000   -1.20000
AFIX   0
C3    1    0.335630    0.692629    0.663687    11.00000    0.01487    0.01337 =
         0.01356    0.00155   -0.00237   -0.00304
C4    1    0.359885    0.670462    0.742195    11.00000    0.01603    0.01724 =
         0.01213   -0.00078    0.00184   -0.00659
C17   1    0.090853    0.575919    0.224622    11.00000    0.01372    0.03081 =
         0.01301   -0.00153    0.00013    0.00067
AFIX  23
H17A  2    0.088533    0.570906    0.166242    11.00000   -1.20000
H17B  2    0.101198    0.472448    0.244164    11.00000   -1.20000
AFIX   0
C5    1    0.328814    0.744835    0.802507    11.00000    0.02019    0.01767 =
         0.01214    0.00294   -0.00222   -0.00290
AFIX  43
H5    2    0.344284    0.728505    0.854788    11.00000   -1.20000
AFIX   0
C16   1    0.180950    0.753810    0.188450    11.00000    0.01732    0.02035 =
         0.01644    0.00021   -0.00182    0.00457
AFIX  43
H16   2    0.168722    0.735788    0.135086    11.00000   -1.20000
AFIX   0
C10   1    0.403347    0.647694    0.409653    11.00000    0.02244    0.02228 =
         0.00863   -0.00202    0.00084    0.00515
AFIX  23
H10A  2    0.428512    0.603844    0.365075    11.00000   -1.20000
H10B  2    0.363370    0.695871    0.387694    11.00000   -1.20000
AFIX   0
C2    1    0.281323    0.789227    0.653149    11.00000    0.02667    0.00728 =
         0.01660   -0.00042    0.00134   -0.00232
C7    1    0.369676    0.615114    0.598948    11.00000    0.01741    0.01506 =
         0.00839   -0.00227    0.00207    0.00568
C011  1    0.197656    0.970558    0.709690    11.00000    0.02362    0.02720 =
         0.01463   -0.00392    0.00049   -0.00071
AFIX 137
H01A  2    0.160349    0.916449    0.686264    11.00000   -1.50000
H01B  2    0.210975    1.053984    0.674747    11.00000   -1.50000
H01C  2    0.184846    1.011904    0.761222    11.00000   -1.50000
AFIX   0
C8    1    0.382747    0.517064    0.466978    11.00000    0.01123    0.01847 =
         0.00802    0.00268    0.00354    0.00454
C6    1    0.416743    0.567858    0.762003    11.00000    0.02194    0.02182 =
         0.01649   -0.00403    0.00145   -0.00121
AFIX  23
H6A   2    0.422703    0.567394    0.820065    11.00000   -1.20000
H6B   2    0.405475    0.462835    0.745700    11.00000   -1.20000
AFIX   0
C20   1    0.150385    0.431498    0.568248    11.00000    0.01396    0.02791 =
         0.01508    0.00170   -0.00322   -0.00629
AFIX  23
H20A  2    0.127184    0.398552    0.616730    11.00000   -1.20000
H20B  2    0.159891    0.340152    0.535957    11.00000   -1.20000
AFIX   0
C11   1    0.444516    0.432132    0.492992    11.00000    0.01739    0.01750 =
         0.01658    0.00591    0.00640    0.00194
AFIX  23
H11A  2    0.467336    0.392406    0.445630    11.00000   -1.20000
H11B  2    0.474498    0.504483    0.519633    11.00000   -1.20000
AFIX   0
C016  1    0.308660    0.976628    0.290658    11.00000    0.01545    0.02745 =
         0.02088    0.00948    0.00107   -0.00885
AFIX 137
H01D  2    0.348918    0.917082    0.297774    11.00000   -1.50000
H01E  2    0.300495    1.037661    0.338128    11.00000   -1.50000
H01F  2    0.313649    1.044144    0.244950    11.00000   -1.50000
AFIX   0
C21   1    0.086034    0.671428    0.574192    11.00000    0.01815    0.02856 =
         0.01494   -0.00404    0.00531    0.00027
AFIX  23
H21A  2    0.054344    0.632816    0.613768    11.00000   -1.20000
H21B  2    0.124705    0.710964    0.603094    11.00000   -1.20000
AFIX   0
C12   1    0.252645    0.872396    0.277249    11.00000    0.02135    0.02198 =
         0.01298   -0.00541   -0.00545   -0.00139
H18'  2    0.085380    0.614314    0.377539    11.00000    0.00480
H7'   2    0.412094    0.563097    0.609048    11.00000   -0.00100
H3'   2    0.253028    0.421948    0.366952    11.00000    0.01891
H8'   2    0.234604    0.435445    0.584448    11.00000    0.05912
H101  2    0.240857    1.002549    0.535679    11.00000    0.01212
H104  2    0.510381    0.432168    0.690054    11.00000    0.00897
H102  2    0.151584    1.085247    0.522780    11.00000    0.00887
H201  2    0.230267    1.020243    0.457694    11.00000    0.02808
H202  2    0.080093    1.011689    0.519046    11.00000    0.10288
H204  2    0.564246    0.331443    0.638738    11.00000    0.19224
H200  2    0.345393    1.004282    0.512327    11.00000    0.03717
H100  2    0.405634    1.077898    0.490893    11.00000    0.03539
H103  2    0.529242    0.936509    0.788748    11.00000    0.08772
H203  2    0.502071    0.803053    0.850814    11.00000    0.06572
HKLF    4


REM  shelxt_a.res in Pna2(1)
REM wR2 = 0.1505, GooF = S = 1.045, Restrained GooF = 1.044 for all data
REM R1 = 0.0581 for 3725 Fo > 4sig(Fo) and 0.1013 for all 5476 data
REM 455 parameters refined using 5 restraints

END

WGHT      0.0631      0.0000

REM Highest difference peak  0.795,  deepest hole -0.611,  1-sigma level  0.105
Q1    1   0.3105  0.6558  0.4970  11.00000  0.05    0.79
Q2    1   0.1846  0.6638  0.4996  11.00000  0.05    0.65
Q3    1   0.5073  0.4461  0.5060  11.00000  0.05    0.42
Q4    1   0.0583  0.7609  0.4493  11.00000  0.05    0.38
Q5    1  -0.0440  0.6001  0.5127  11.00000  0.05    0.38
Q6    1   0.0084  0.5273  0.5287  11.00000  0.05    0.36
Q7    1   0.0718  0.5108  0.5196  11.00000  0.05    0.36
Q8    1   0.0496  1.1033  0.5024  11.00000  0.05    0.35
Q9    1   0.1117  0.8478  0.5284  11.00000  0.05    0.35
Q10   1   0.3634  0.5587  0.5004  11.00000  0.05    0.35
Q11   1   0.1897  1.0297  0.5264  11.00000  0.05    0.34
Q12   1   0.3907  0.7846  0.4571  11.00000  0.05    0.34
Q13   1   0.1055  0.7611  0.4408  11.00000  0.05    0.34
Q14   1   0.2057  0.8555  0.4255  11.00000  0.05    0.34
Q15   1   0.3424  1.1532  0.5024  11.00000  0.05    0.33
Q16   1   0.1583  0.9627  0.4992  11.00000  0.05    0.33
Q17   1   0.4604  0.7895  0.4697  11.00000  0.05    0.33
Q18   1   0.2609  0.9166  0.4875  11.00000  0.05    0.32
Q19   1   0.3777  0.6772  0.5034  11.00000  0.05    0.32
Q20   1   0.3680  0.7943  0.6379  11.00000  0.05    0.32
;
_shelx_res_checksum              70056

_exptl_crystal_recrystallization_method 
'Re-crystallisation from solvent: Methanol, Diethylether, Water'
####################################################################### 
# 
# This file contains crystal structure data downloaded from the 
# Cambridge Structural Database (CSD) hosted by the Cambridge 
# Crystallographic Data Centre (CCDC).
# 
# Full information about CCDC data access policies and citation 
# guidelines are available at http://www.ccdc.cam.ac.uk/access/V1 
# 
# Audit and citation data items may have been added by the CCDC. 
# Please retain this information to preserve the provenance of 
# this file and to allow appropriate attribution of the data. 
# 
#######################################################################

data_shelx_CCDC2
_database_code_depnum_ccdc_archive 'CCDC 2095332'
loop_
_audit_author_name
_audit_author_address
'Dr. Andrew G. Sykes'
;University of South Dakota
United States of America
;
_audit_update_record             
;
2021-07-08 deposited with the CCDC.	2021-09-27 downloaded from the CCDC.
;

_audit_creation_method           SHELXL-2018/3
_shelx_SHELXL_version_number     2018/3
_chemical_name_systematic        ?
_chemical_name_common            ?
_chemical_melting_point          ?
_chemical_formula_moiety         'C12 H18 Cl Cu N2 O9, Cl O4'
_chemical_formula_sum            'C12 H18 Cl2 Cu N2 O13'
_chemical_formula_weight         532.72

loop_
_atom_type_symbol
_atom_type_description
_atom_type_scat_dispersion_real
_atom_type_scat_dispersion_imag
_atom_type_scat_source
C C 0.0033 0.0016 'International Tables Vol C Tables 4.2.6.8 and 6.1.1.4'
H H 0.0000 0.0000 'International Tables Vol C Tables 4.2.6.8 and 6.1.1.4'
N N 0.0061 0.0033 'International Tables Vol C Tables 4.2.6.8 and 6.1.1.4'
O O 0.0106 0.0060 'International Tables Vol C Tables 4.2.6.8 and 6.1.1.4'
Cl Cl 0.1484 0.1585 'International Tables Vol C Tables 4.2.6.8 and 6.1.1.4'
Cu Cu 0.3201 1.2651 'International Tables Vol C Tables 4.2.6.8 and 6.1.1.4'

_space_group_crystal_system      triclinic
_space_group_IT_number           2
_space_group_name_H-M_alt        'P -1'
_space_group_name_Hall           '-P 1'

_shelx_space_group_comment       
;
The symmetry employed for this shelxl refinement is uniquely defined
by the following loop, which should always be used as a source of
symmetry information in preference to the above space-group names.
They are only intended as comments.
;

loop_
_space_group_symop_operation_xyz
'x, y, z'
'-x, -y, -z'

_cell_length_a                   5.877(2)
_cell_length_b                   9.125(4)
_cell_length_c                   18.214(8)
_cell_angle_alpha                86.630(17)
_cell_angle_beta                 80.725(15)
_cell_angle_gamma                74.305(14)
_cell_volume                     927.9(7)
_cell_formula_units_Z            2
_cell_measurement_temperature    293(2)
_cell_measurement_reflns_used    3771
_cell_measurement_theta_min      2.3
_cell_measurement_theta_max      26.4

_exptl_crystal_description       Plate
_exptl_crystal_colour            Green
_exptl_crystal_density_meas      ?
_exptl_crystal_density_method    'not measured'
_exptl_crystal_density_diffrn    1.907
_exptl_crystal_F_000             542
_exptl_transmission_factor_min   ?
_exptl_transmission_factor_max   ?
_exptl_crystal_size_max          0.050
_exptl_crystal_size_mid          0.030
_exptl_crystal_size_min          0.010
_exptl_absorpt_coefficient_mu    1.540
_shelx_estimated_absorpt_T_min   0.927
_shelx_estimated_absorpt_T_max   0.985
_exptl_absorpt_correction_type   multi-scan
_exptl_absorpt_correction_T_min  0.946
_exptl_absorpt_correction_T_max  0.985
_exptl_absorpt_process_details   SADABS
_exptl_absorpt_special_details   ?
_diffrn_ambient_temperature      293(2)
_diffrn_radiation_wavelength     0.71073
_diffrn_radiation_type           MoK\a
_diffrn_source                   ?
_diffrn_measurement_device_type  'Bruker D8 Venture'
_diffrn_measurement_method       '\f and \w scans'
_diffrn_detector_area_resol_mean ?
_diffrn_reflns_number            24629
_diffrn_reflns_av_unetI/netI     0.1208
_diffrn_reflns_av_R_equivalents  0.2043
_diffrn_reflns_limit_h_min       -7
_diffrn_reflns_limit_h_max       7
_diffrn_reflns_limit_k_min       -11
_diffrn_reflns_limit_k_max       11
_diffrn_reflns_limit_l_min       -22
_diffrn_reflns_limit_l_max       22
_diffrn_reflns_theta_min         2.266
_diffrn_reflns_theta_max         26.417
_diffrn_reflns_theta_full        25.242
_diffrn_measured_fraction_theta_max 0.989
_diffrn_measured_fraction_theta_full 0.999
_diffrn_reflns_Laue_measured_fraction_max 0.989
_diffrn_reflns_Laue_measured_fraction_full 0.999
_diffrn_reflns_point_group_measured_fraction_max 0.989
_diffrn_reflns_point_group_measured_fraction_full 0.999
_reflns_number_total             3771
_reflns_number_gt                2240
_reflns_threshold_expression     'I > 2\s(I)'
_reflns_Friedel_coverage         0.000
_reflns_Friedel_fraction_max     .
_reflns_Friedel_fraction_full    .

_reflns_special_details          
;
 Reflections were merged by SHELXL according to the crystal
 class for the calculation of statistics and refinement.
 
 _reflns_Friedel_fraction is defined as the number of unique
 Friedel pairs measured divided by the number that would be
 possible theoretically, ignoring centric projections and
 systematic absences.
;

_computing_data_collection       'Bruker APEX3'
_computing_cell_refinement       'Bruker SAINT'
_computing_data_reduction        'Bruker SAINT'
_computing_structure_solution    'SHELXT 2018/2 (Sheldrick, 2018)'
_computing_structure_refinement  'SHELXL-2018/3 (Sheldrick, 2018)'
_computing_molecular_graphics    ?
_computing_publication_material  ?
_refine_special_details          ?
_refine_ls_structure_factor_coef Fsqd
_refine_ls_matrix_type           full
_refine_ls_weighting_scheme      calc
_refine_ls_weighting_details     
'w=1/[\s^2^(Fo^2^)+(0.0981P)^2^+4.4804P] where P=(Fo^2^+2Fc^2^)/3'
_atom_sites_solution_primary     ?
_atom_sites_solution_secondary   ?
_atom_sites_solution_hydrogens   mixed
_refine_ls_hydrogen_treatment    mixed
_refine_ls_extinction_method     'SHELXL-2018/3 (Sheldrick 2018)'
_refine_ls_extinction_coef       0.017(3)
_refine_ls_extinction_expression Fc^*^=kFc[1+0.001xFc^2^\l^3^/sin(2\q)]^-1/4^
_refine_ls_number_reflns         3771
_refine_ls_number_parameters     292
_refine_ls_number_restraints     3
_refine_ls_R_factor_all          0.1388
_refine_ls_R_factor_gt           0.0793
_refine_ls_wR_factor_ref         0.2299
_refine_ls_wR_factor_gt          0.1933
_refine_ls_goodness_of_fit_ref   1.031
_refine_ls_restrained_S_all      1.031
_refine_ls_shift/su_max          0.000
_refine_ls_shift/su_mean         0.000

loop_
_atom_site_label
_atom_site_type_symbol
_atom_site_fract_x
_atom_site_fract_y
_atom_site_fract_z
_atom_site_U_iso_or_equiv
_atom_site_adp_type
_atom_site_occupancy
_atom_site_site_symmetry_order
_atom_site_calc_flag
_atom_site_refinement_flags_posn
_atom_site_refinement_flags_adp
_atom_site_refinement_flags_occupancy
_atom_site_disorder_assembly
_atom_site_disorder_group
Cu1 Cu 0.94766(19) 0.34643(12) 0.73032(6) 0.0299(4) Uani 1 1 d . . . . .
Cl1 Cl 0.7166(4) 0.7708(2) 0.57478(12) 0.0346(6) Uani 1 1 d . . . . .
O4 O 0.2686(10) 0.2516(7) 0.7577(3) 0.0295(13) Uani 1 1 d D . . . .
O1 O 0.8952(10) 0.4922(6) 0.8047(3) 0.0294(13) Uani 1 1 d . . . . .
O3 O 0.9917(10) 0.1882(7) 0.6568(3) 0.0311(14) Uani 1 1 d D . . . .
O2 O 0.1702(11) 0.9151(6) 0.6925(3) 0.0348(14) Uani 1 1 d . . . . .
H2 H 0.277388 0.858159 0.664813 0.052 Uiso 1 1 calc R U . . .
O5 O 0.1663(10) 0.4580(7) 0.6363(3) 0.0309(14) Uani 1 1 d D . . . .
N2 N 0.6301(12) 0.4175(8) 0.7042(4) 0.0282(16) Uani 1 1 d . . . . .
N1 N 0.5215(14) 0.8190(8) 0.8951(5) 0.0335(18) Uani 1 1 d . . . . .
Cl2 Cl 0.6392(4) 0.2258(2) 0.90705(12) 0.0345(6) Uani 1 1 d . . . . .
O12 O 0.8213(11) 0.1627(7) 0.8451(3) 0.0379(15) Uani 1 1 d . . . . .
O8 O 0.8754(11) 0.6309(7) 0.5432(4) 0.0380(15) Uani 1 1 d . . . . .
O9 O 0.7611(12) 0.7871(8) 0.6481(4) 0.0444(17) Uani 1 1 d . . . . .
O13 O 0.7250(13) 0.3049(8) 0.9558(4) 0.0461(18) Uani 1 1 d . . . . .
O7 O 0.4729(11) 0.7567(8) 0.5794(4) 0.0424(17) Uani 1 1 d . . . . .
O10 O 0.4397(12) 0.3318(8) 0.8772(4) 0.0458(17) Uani 1 1 d . . . . .
O11 O 0.5557(15) 0.1052(8) 0.9470(4) 0.052(2) Uani 1 1 d . . . . .
O6 O 0.7464(13) 0.8957(7) 0.5280(4) 0.0475(17) Uani 1 1 d . . . . .
C10 C 0.8078(14) 0.2303(9) 0.6091(5) 0.0276(18) Uani 1 1 d . . . . .
H10A H 0.791959 0.140012 0.587027 0.033 Uiso 1 1 calc R U . . .
H10B H 0.851124 0.297619 0.569246 0.033 Uiso 1 1 calc R U . . .
C5 C 0.7004(16) 0.6951(10) 0.8815(5) 0.031(2) Uani 1 1 d . . . . .
C6 C 0.8835(16) 0.6505(11) 0.9323(5) 0.035(2) Uani 1 1 d . . . . .
H6A H 1.000302 0.558820 0.914874 0.053 Uiso 1 1 calc R U . . .
H6B H 0.960683 0.730524 0.933058 0.053 Uiso 1 1 calc R U . . .
H6C H 0.807581 0.633432 0.981546 0.053 Uiso 1 1 calc R U . . .
C9 C 0.5709(15) 0.3107(9) 0.6559(5) 0.0283(19) Uani 1 1 d . . . . .
C2 C 0.3196(15) 0.7773(10) 0.7991(5) 0.0305(19) Uani 1 1 d . . . . .
C3 C 0.5069(14) 0.6404(9) 0.7819(5) 0.0287(19) Uani 1 1 d . . . . .
C12 C 0.4037(14) 0.3915(10) 0.5994(5) 0.0303(19) Uani 1 1 d . . . . .
H12A H 0.467280 0.470408 0.572565 0.036 Uiso 1 1 calc R U . . .
H12B H 0.398790 0.318400 0.563480 0.036 Uiso 1 1 calc R U . . .
C8 C 0.4758(17) 0.5394(10) 0.7267(5) 0.031(2) Uani 1 1 d . . . . .
C1 C 0.3350(16) 0.8665(10) 0.8562(5) 0.034(2) Uani 1 1 d . . . . .
H1 H 0.219314 0.957468 0.867764 0.041 Uiso 1 1 calc R U . . .
C11 C 0.4793(14) 0.1906(10) 0.7047(5) 0.0299(19) Uani 1 1 d . . . . .
H11A H 0.443955 0.120684 0.672831 0.036 Uiso 1 1 calc R U . . .
H11B H 0.605494 0.132779 0.731459 0.036 Uiso 1 1 calc R U . . .
C7 C 0.1107(15) 0.8350(10) 0.7586(5) 0.034(2) Uani 1 1 d . . . . .
H7A H 0.055288 0.749816 0.746220 0.040 Uiso 1 1 calc R U . . .
H7B H -0.018773 0.901858 0.790682 0.040 Uiso 1 1 calc R U . . .
C4 C 0.7075(16) 0.6022(10) 0.8199(5) 0.034(2) Uani 1 1 d . . . . .
H8 H 0.332(17) 0.574(10) 0.713(5) 0.03(2) Uiso 1 1 d . . . . .
H4 H 0.33(2) 0.269(17) 0.798(5) 0.10(5) Uiso 1 1 d D . . . .
H5 H 0.066(16) 0.519(10) 0.608(5) 0.06(3) Uiso 1 1 d D . . . .
H3 H 1.08(3) 0.094(9) 0.668(11) 0.18(9) Uiso 1 1 d D . . . .
H1' H 0.526(15) 0.867(10) 0.931(5) 0.02(2) Uiso 1 1 d . . . . .

loop_
_atom_site_aniso_label
_atom_site_aniso_U_11
_atom_site_aniso_U_22
_atom_site_aniso_U_33
_atom_site_aniso_U_23
_atom_site_aniso_U_13
_atom_site_aniso_U_12
Cu1 0.0242(6) 0.0279(6) 0.0390(7) -0.0118(5) -0.0037(4) -0.0077(4)
Cl1 0.0314(12) 0.0343(12) 0.0384(13) -0.0120(10) -0.0022(9) -0.0087(9)
O4 0.021(3) 0.034(3) 0.034(3) -0.006(3) 0.000(3) -0.011(3)
O1 0.026(3) 0.025(3) 0.038(3) -0.011(3) -0.007(3) -0.006(2)
O3 0.025(3) 0.028(3) 0.040(4) -0.008(3) -0.007(3) -0.003(3)
O2 0.036(4) 0.027(3) 0.042(4) -0.009(3) -0.004(3) -0.008(3)
O5 0.024(3) 0.033(3) 0.036(4) -0.006(3) -0.006(3) -0.007(3)
N2 0.022(4) 0.030(4) 0.035(4) -0.013(3) -0.002(3) -0.009(3)
N1 0.035(4) 0.021(4) 0.042(5) -0.015(3) -0.007(4) 0.001(3)
Cl2 0.0393(13) 0.0330(12) 0.0353(12) -0.0102(9) -0.0048(10) -0.0150(10)
O12 0.038(4) 0.031(3) 0.039(4) -0.010(3) 0.004(3) -0.005(3)
O8 0.037(4) 0.031(3) 0.041(4) -0.008(3) -0.006(3) 0.001(3)
O9 0.042(4) 0.055(4) 0.037(4) -0.019(3) -0.004(3) -0.012(3)
O13 0.065(5) 0.042(4) 0.040(4) -0.013(3) -0.009(3) -0.026(4)
O7 0.025(3) 0.052(4) 0.050(4) -0.018(3) -0.004(3) -0.008(3)
O10 0.040(4) 0.048(4) 0.045(4) -0.013(3) -0.005(3) -0.003(3)
O11 0.086(6) 0.041(4) 0.037(4) -0.006(3) 0.001(4) -0.037(4)
O6 0.050(4) 0.034(4) 0.055(5) 0.001(3) -0.003(3) -0.008(3)
C10 0.026(4) 0.025(4) 0.031(5) -0.014(4) 0.001(4) -0.005(3)
C5 0.033(5) 0.032(5) 0.036(5) -0.005(4) -0.006(4) -0.019(4)
C6 0.035(5) 0.036(5) 0.037(5) -0.015(4) -0.003(4) -0.012(4)
C9 0.026(4) 0.021(4) 0.039(5) -0.010(4) -0.003(4) -0.005(3)
C2 0.028(5) 0.027(4) 0.037(5) -0.011(4) -0.006(4) -0.004(4)
C3 0.020(4) 0.024(4) 0.045(5) -0.009(4) -0.005(4) -0.009(3)
C12 0.024(4) 0.035(5) 0.036(5) -0.007(4) -0.010(4) -0.008(4)
C8 0.029(5) 0.022(4) 0.041(5) -0.007(4) -0.006(4) -0.004(4)
C1 0.027(5) 0.031(5) 0.044(6) -0.016(4) -0.006(4) -0.004(4)
C11 0.020(4) 0.029(4) 0.039(5) -0.008(4) 0.000(4) -0.004(3)
C7 0.026(5) 0.031(5) 0.040(5) -0.010(4) -0.003(4) -0.001(4)
C4 0.031(5) 0.031(5) 0.039(5) -0.011(4) 0.002(4) -0.009(4)

_geom_special_details            
;
 All esds (except the esd in the dihedral angle between two l.s. planes)
 are estimated using the full covariance matrix.  The cell esds are taken
 into account individually in the estimation of esds in distances, angles
 and torsion angles; correlations between esds in cell parameters are only
 used when they are defined by crystal symmetry.  An approximate (isotropic)
 treatment of cell esds is used for estimating esds involving l.s. planes.
;

loop_
_geom_bond_atom_site_label_1
_geom_bond_atom_site_label_2
_geom_bond_distance
_geom_bond_site_symmetry_2
_geom_bond_publ_flag
Cu1 O1 1.885(5) . ?
Cu1 N2 1.930(7) . ?
Cu1 O3 1.965(6) . ?
Cu1 O4 1.981(6) 1_655 ?
Cu1 O5 2.327(6) 1_655 ?
Cl1 O6 1.415(7) . ?
Cl1 O9 1.425(7) . ?
Cl1 O8 1.449(6) . ?
Cl1 O7 1.461(7) . ?
O4 C11 1.443(10) . ?
O4 H4 0.90(2) . ?
O1 C4 1.280(10) . ?
O3 C10 1.452(10) . ?
O3 H3 0.90(2) . ?
O2 C7 1.416(11) . ?
O2 H2 0.8200 . ?
O5 C12 1.434(10) . ?
O5 H5 0.90(2) . ?
N2 C8 1.271(11) . ?
N2 C9 1.494(10) . ?
N1 C5 1.324(11) . ?
N1 C1 1.359(12) . ?
N1 H1' 0.81(9) . ?
Cl2 O13 1.408(6) . ?
Cl2 O11 1.436(7) . ?
Cl2 O12 1.450(6) . ?
Cl2 O10 1.462(7) . ?
C10 C9 1.531(11) . ?
C10 H10A 0.9700 . ?
C10 H10B 0.9700 . ?
C5 C4 1.433(11) . ?
C5 C6 1.489(12) . ?
C6 H6A 0.9600 . ?
C6 H6B 0.9600 . ?
C6 H6C 0.9600 . ?
C9 C11 1.526(12) . ?
C9 C12 1.554(12) . ?
C2 C1 1.386(11) . ?
C2 C3 1.436(12) . ?
C2 C7 1.492(12) . ?
C3 C4 1.416(12) . ?
C3 C8 1.466(11) . ?
C12 H12A 0.9700 . ?
C12 H12B 0.9700 . ?
C8 H8 0.89(9) . ?
C1 H1 0.9300 . ?
C11 H11A 0.9700 . ?
C11 H11B 0.9700 . ?
C7 H7A 0.9700 . ?
C7 H7B 0.9700 . ?

loop_
_geom_angle_atom_site_label_1
_geom_angle_atom_site_label_2
_geom_angle_atom_site_label_3
_geom_angle
_geom_angle_site_symmetry_1
_geom_angle_site_symmetry_3
_geom_angle_publ_flag
O1 Cu1 N2 94.7(3) . . ?
O1 Cu1 O3 176.8(3) . . ?
N2 Cu1 O3 84.5(3) . . ?
O1 Cu1 O4 89.2(2) . 1_655 ?
N2 Cu1 O4 174.0(3) . 1_655 ?
O3 Cu1 O4 91.3(2) . 1_655 ?
O1 Cu1 O5 98.8(2) . 1_655 ?
N2 Cu1 O5 101.4(3) . 1_655 ?
O3 Cu1 O5 84.4(2) . 1_655 ?
O4 Cu1 O5 82.5(2) 1_655 1_655 ?
O6 Cl1 O9 111.8(4) . . ?
O6 Cl1 O8 109.8(4) . . ?
O9 Cl1 O8 109.7(4) . . ?
O6 Cl1 O7 109.9(4) . . ?
O9 Cl1 O7 108.6(4) . . ?
O8 Cl1 O7 106.9(4) . . ?
C11 O4 Cu1 124.0(5) . 1_455 ?
C11 O4 H4 103(10) . . ?
Cu1 O4 H4 128(10) 1_455 . ?
C4 O1 Cu1 126.0(6) . . ?
C10 O3 Cu1 110.9(5) . . ?
C10 O3 H3 127(10) . . ?
Cu1 O3 H3 117(10) . . ?
C7 O2 H2 109.5 . . ?
C12 O5 Cu1 126.8(5) . 1_455 ?
C12 O5 H5 116(7) . . ?
Cu1 O5 H5 109(7) 1_455 . ?
C8 N2 C9 120.8(7) . . ?
C8 N2 Cu1 125.6(6) . . ?
C9 N2 Cu1 113.5(5) . . ?
C5 N1 C1 125.5(8) . . ?
C5 N1 H1' 115(6) . . ?
C1 N1 H1' 120(6) . . ?
O13 Cl2 O11 109.6(4) . . ?
O13 Cl2 O12 112.0(4) . . ?
O11 Cl2 O12 109.4(4) . . ?
O13 Cl2 O10 108.6(4) . . ?
O11 Cl2 O10 109.0(5) . . ?
O12 Cl2 O10 108.2(4) . . ?
O3 C10 C9 108.8(6) . . ?
O3 C10 H10A 109.9 . . ?
C9 C10 H10A 109.9 . . ?
O3 C10 H10B 109.9 . . ?
C9 C10 H10B 109.9 . . ?
H10A C10 H10B 108.3 . . ?
N1 C5 C4 119.0(8) . . ?
N1 C5 C6 119.7(8) . . ?
C4 C5 C6 121.2(8) . . ?
C5 C6 H6A 109.5 . . ?
C5 C6 H6B 109.5 . . ?
H6A C6 H6B 109.5 . . ?
C5 C6 H6C 109.5 . . ?
H6A C6 H6C 109.5 . . ?
H6B C6 H6C 109.5 . . ?
N2 C9 C11 109.2(7) . . ?
N2 C9 C10 105.7(6) . . ?
C11 C9 C10 108.0(7) . . ?
N2 C9 C12 113.8(7) . . ?
C11 C9 C12 113.8(7) . . ?
C10 C9 C12 105.8(7) . . ?
C1 C2 C3 118.3(8) . . ?
C1 C2 C7 116.7(8) . . ?
C3 C2 C7 125.0(7) . . ?
C4 C3 C2 120.5(7) . . ?
C4 C3 C8 121.9(8) . . ?
C2 C3 C8 117.6(8) . . ?
O5 C12 C9 111.1(7) . . ?
O5 C12 H12A 109.4 . . ?
C9 C12 H12A 109.4 . . ?
O5 C12 H12B 109.4 . . ?
C9 C12 H12B 109.4 . . ?
H12A C12 H12B 108.0 . . ?
N2 C8 C3 124.4(9) . . ?
N2 C8 H8 126(6) . . ?
C3 C8 H8 110(6) . . ?
N1 C1 C2 119.1(8) . . ?
N1 C1 H1 120.5 . . ?
C2 C1 H1 120.5 . . ?
O4 C11 C9 114.3(7) . . ?
O4 C11 H11A 108.7 . . ?
C9 C11 H11A 108.7 . . ?
O4 C11 H11B 108.7 . . ?
C9 C11 H11B 108.7 . . ?
H11A C11 H11B 107.6 . . ?
O2 C7 C2 111.6(7) . . ?
O2 C7 H7A 109.3 . . ?
C2 C7 H7A 109.3 . . ?
O2 C7 H7B 109.3 . . ?
C2 C7 H7B 109.3 . . ?
H7A C7 H7B 108.0 . . ?
O1 C4 C3 126.2(8) . . ?
O1 C4 C5 116.6(8) . . ?
C3 C4 C5 117.2(8) . . ?

_refine_diff_density_max         0.773
_refine_diff_density_min         -0.902
_refine_diff_density_rms         0.163

_shelx_res_file                  
;
TITL mo_221023_0m_a.res in P-1
    shelx.res
    created by SHELXL-2018/3 at 15:17:39 on 04-Feb-2021
CELL  0.71073   5.8767   9.1251  18.2139   86.630   80.725   74.305
ZERR     2.00   0.0023   0.0039   0.0084    0.017    0.015    0.014
LATT   1
SFAC  C    H    N    O    CL   CU
UNIT  24 36 4 26 4 2
MERG   2
DFIX  0.900 0.020 O5 H5
DFIX  0.900 0.020 O4 H4
DFIX  0.900 0.020 O3 H3
FMAP   2
PLAN    5
SIZE     0.010   0.030   0.050
ACTA
BOND   $H
L.S.  12
TEMP    20.00
WGHT    0.098100    4.480400
EXTI    0.016566
FVAR       0.46355
CU1   6    0.947663    0.346426    0.730324    11.00000    0.02419    0.02792 =
         0.03903   -0.01184   -0.00370   -0.00767
CL1   5    0.716646    0.770786    0.574785    11.00000    0.03136    0.03434 =
         0.03842   -0.01196   -0.00224   -0.00869
O4    4    0.268624    0.251570    0.757745    11.00000    0.02110    0.03450 =
         0.03413   -0.00627   -0.00044   -0.01063
O1    4    0.895179    0.492160    0.804705    11.00000    0.02587    0.02534 =
         0.03849   -0.01123   -0.00660   -0.00624
O3    4    0.991748    0.188233    0.656751    11.00000    0.02466    0.02778 =
         0.03999   -0.00835   -0.00694   -0.00274
O2    4    0.170206    0.915108    0.692498    11.00000    0.03576    0.02670 =
         0.04223   -0.00881   -0.00365   -0.00827
AFIX  83
H2    2    0.277388    0.858159    0.664813    11.00000   -1.50000
AFIX   0
O5    4    0.166257    0.457966    0.636291    11.00000    0.02403    0.03322 =
         0.03608   -0.00593   -0.00552   -0.00721
N2    3    0.630123    0.417541    0.704241    11.00000    0.02226    0.02984 =
         0.03459   -0.01341   -0.00188   -0.00911
N1    3    0.521483    0.819029    0.895086    11.00000    0.03525    0.02063 =
         0.04156   -0.01464   -0.00652    0.00106
CL2   5    0.639178    0.225783    0.907048    11.00000    0.03927    0.03296 =
         0.03527   -0.01021   -0.00482   -0.01495
O12   4    0.821285    0.162694    0.845118    11.00000    0.03834    0.03138 =
         0.03935   -0.01024    0.00399   -0.00531
O8    4    0.875434    0.630944    0.543153    11.00000    0.03693    0.03146 =
         0.04072   -0.00831   -0.00611    0.00114
O9    4    0.761144    0.787116    0.648087    11.00000    0.04244    0.05486 =
         0.03656   -0.01916   -0.00351   -0.01179
O13   4    0.724957    0.304909    0.955819    11.00000    0.06519    0.04159 =
         0.04027   -0.01269   -0.00875   -0.02618
O7    4    0.472879    0.756743    0.579351    11.00000    0.02541    0.05231 =
         0.04967   -0.01776   -0.00397   -0.00818
O10   4    0.439666    0.331792    0.877169    11.00000    0.04020    0.04767 =
         0.04538   -0.01316   -0.00528   -0.00278
O11   4    0.555710    0.105243    0.947002    11.00000    0.08641    0.04147 =
         0.03711   -0.00619    0.00103   -0.03749
O6    4    0.746443    0.895738    0.528050    11.00000    0.04989    0.03413 =
         0.05489    0.00108   -0.00343   -0.00815
C10   1    0.807815    0.230292    0.609063    11.00000    0.02591    0.02512 =
         0.03065   -0.01409    0.00076   -0.00496
AFIX  23
H10A  2    0.791959    0.140012    0.587027    11.00000   -1.20000
H10B  2    0.851124    0.297619    0.569246    11.00000   -1.20000
AFIX   0
C5    1    0.700434    0.695087    0.881479    11.00000    0.03290    0.03208 =
         0.03615   -0.00474   -0.00641   -0.01903
C6    1    0.883517    0.650505    0.932250    11.00000    0.03484    0.03630 =
         0.03656   -0.01538   -0.00302   -0.01191
AFIX  33
H6A   2    1.000302    0.558820    0.914874    11.00000   -1.50000
H6B   2    0.960683    0.730524    0.933058    11.00000   -1.50000
H6C   2    0.807581    0.633432    0.981546    11.00000   -1.50000
AFIX   0
C9    1    0.570850    0.310654    0.655906    11.00000    0.02578    0.02057 =
         0.03867   -0.00996   -0.00325   -0.00506
C2    1    0.319571    0.777292    0.799103    11.00000    0.02815    0.02680 =
         0.03659   -0.01077   -0.00591   -0.00442
C3    1    0.506927    0.640355    0.781854    11.00000    0.02019    0.02399 =
         0.04498   -0.00933   -0.00481   -0.00935
C12   1    0.403748    0.391528    0.599350    11.00000    0.02379    0.03453 =
         0.03580   -0.00664   -0.01039   -0.00831
AFIX  23
H12A  2    0.467280    0.470408    0.572565    11.00000   -1.20000
H12B  2    0.398790    0.318400    0.563480    11.00000   -1.20000
AFIX   0
C8    1    0.475825    0.539446    0.726744    11.00000    0.02907    0.02216 =
         0.04120   -0.00653   -0.00631   -0.00427
C1    1    0.334975    0.866466    0.856213    11.00000    0.02676    0.03139 =
         0.04357   -0.01563   -0.00552   -0.00431
AFIX  43
H1    2    0.219314    0.957468    0.867764    11.00000   -1.20000
AFIX   0
C11   1    0.479278    0.190604    0.704690    11.00000    0.01959    0.02908 =
         0.03911   -0.00847   -0.00002   -0.00411
AFIX  23
H11A  2    0.443955    0.120684    0.672831    11.00000   -1.20000
H11B  2    0.605494    0.132779    0.731459    11.00000   -1.20000
AFIX   0
C7    1    0.110662    0.834956    0.758560    11.00000    0.02628    0.03124 =
         0.03976   -0.00954   -0.00290   -0.00081
AFIX  23
H7A   2    0.055288    0.749816    0.746220    11.00000   -1.20000
H7B   2   -0.018773    0.901858    0.790682    11.00000   -1.20000
AFIX   0
C4    1    0.707467    0.602231    0.819918    11.00000    0.03138    0.03051 =
         0.03923   -0.01112    0.00162   -0.00941
H8    2    0.331941    0.574261    0.713074    11.00000    0.03096
H4    2    0.328232    0.269025    0.797668    11.00000    0.10284
H5    2    0.065621    0.518933    0.607761    11.00000    0.05868
H3    2    1.076534    0.093681    0.667731    11.00000    0.17697
H1'   2    0.525691    0.866761    0.930667    11.00000    0.02321
HKLF    4  1.0  1.00  0.00  0.00  0.00  1.00  0.00  0.00  0.00  1.00


REM  mo_221023_0m_a.res in P-1
REM wR2 = 0.2299, GooF = S = 1.031, Restrained GooF = 1.031 for all data
REM R1 = 0.0793 for 2240 Fo > 4sig(Fo) and 0.1388 for all 3771 data
REM 292 parameters refined using 3 restraints

END

WGHT      0.0981      4.4806

REM Highest difference peak  0.773,  deepest hole -0.902,  1-sigma level  0.163
Q1    1   0.9476  0.3354  0.8067  11.00000  0.05    0.77
Q2    1   0.9910  0.3543  0.6569  11.00000  0.05    0.68
Q3    1   0.6083  0.3794  0.9911  11.00000  0.05    0.65
Q4    1   0.5260  0.5015  0.9752  11.00000  0.05    0.64
Q5    1   0.9100  0.7257  0.9692  11.00000  0.05    0.59
;
_shelx_res_checksum              64187

_exptl_crystal_recrystallization_method 
'Re-crystallisation from solvent: Acetonitrile, Diethylether'
